# Supplementary material for: Visualization-assisted binning of metagenome assemblies reveals potential new pathogenic profiles in idiopathic travelers’ diarrhea
Source: Microbiome. 2018 Nov 8;6:201. doi: 10.1186/s40168-018-0579-0 (PMC6225641; doi:10.1186/s40168-018-0579-0)
Supplement: Supplementary file 1 — Supplemental Text. (XLSX 334 kb) [file 40168_2018_579_MOESM1_ESM.xlsx]

## Sheet: Cover
Supplementary tables for manuscript:
Metagenomic assembly and binning reveal potential new pathogenic profiles in idiopathic diarrhea
Table S1	Sample metadata, toxin PCR results, 16S rRNA sequencing statistics, and NCBI Submission Accession Numbers
Table S2	Summary of WGS sequencing data quality, read mapping rates and de novo assembly results
Table S3	Relative abundance of top genera by sample calculated by Bowtie2 read mapping
Table S4	Relative abundance of top species by sample calculated by Bowtie2 read mapping
Table S5	Congruity among taxonomic profiling results by different methods
Table S6	ORF-based functional profiles
Table S7	Genome bins isolated from metagenomes
Table S8	Virulence factor genes annotated in assembled E. coli bins
Table S9	Predicted serotypes of assembled E. coli strains in TD and HT samples
Table S10	Predicted multilocus sequence types of predominant E. coli strains in TD and HT samples
Table S11	Potential virulence factors and antibiotic resistance profiles of non-E. coli Enterobacteriaceae strains assembled in TD isolates

## Sheet: Table S1
Table S1. Sample metadata, toxin PCR results, 16S rRNA sequencing statistics, and NCBI Submission Accession Numbers
			PCR	qPCR (log10)a			Reads		NCBI Accession Numbers
Sample ID	Travel Destination	Year Sampled	bft	eltA	sta1	sta2	Post QC	mothur processed	BioSample	DNA sample	16S data	WGS data	Assembly	Current version
3	Mexico	2005-06-23	-	-	-	-	40901	29841	SAMN06699313	SRS2579402	SRX3267194	SRX3267224	QZLI00000000	QZLI01000000
10	Mexico	2004-06-26	-	-	-	-	41511	30769	SAMN06699307	SRS2579403	SRX3267195	SRX3267226	QZLJ00000000	QZLJ01000000
45	Mexico	2005-06-08	-	-	-	-	34500	25808	SAMN06699315	SRS2579406	SRX3267196	SRX3267225	QZLM00000000	QZLM01000000
76	Mexico	2005-06-01	-	-	-	3	41122	33001	SAMN06699308	SRS2579404	SRX3267197	SRX3267227	QZLK00000000	QZLK01000000
78	Mexico	2005-08-05	-	-	-	-	39943	30473	SAMN06699330	SRS2579405	SRX3267198	SRX3267228	QZLL00000000	QZLL01000000
101	India	2011-02-17	-	-	-	-	37690	29487	SAMN06699329	SRS2579407	SRX3267199	SRX3267229	QZLN00000000	QZLN01000000
125	Mexico	2004	-	5	-	-	34681	26220	SAMN06699312	SRS2579408	SRX3267200	SRX3267230	QZLO00000000	QZLO01000000
147	Mexico	2004	-	-	-	-	35674	29340	SAMN06699311	SRS2579409	SRX3267201	SRX3267231	QZLP00000000	QZLP01000000
156	Mexico	2005	-	-	-	-	34981	28217	SAMN06699317	SRS2579410	SRX3267202	SRX3267232	QZLQ00000000	QZLQ01000000
160	Mexico	2005	-	-	-	-	39758	33568	SAMN06699309	SRS2579411	SRX3267203	SRX3267233	QZLR00000000	QZLR01000000
678	Mexico	2010-07-02	-	-	-	-	26054	21891	SAMN06699328	SRS2579412	SRX3267204	SRX3267234	QZLS00000000	QZLS01000000
715	Mexico	2010-07-02	-	-	-	-	29271	25114	SAMN06699326	SRS2579430	SRX3267205	SRX3267235	QZMK00000000	QZMK01000000
6128	Mexico	2006	-	-	-	-	27189	23599	SAMN06699314	SRS2579413	SRX3267206	SRX3267236	QZLT00000000	QZLT01000000
6163	Mexico	2006	-	-	-	-	25426	21463	SAMN06699306	SRS2579414	SRX3267207	SRX3267237	QZLU00000000	QZLU01000000
6165	Mexico	2006	-	-	-	-	26152	22480	SAMN06699327	SRS2579415	SRX3267208	SRX3267238	QZLV00000000	QZLV01000000
6168	Mexico	2006	-	-	-	-	24471	21107	SAMN06699334	SRS2579416	SRX3267209	SRX3267239	QZLW00000000	QZLW01000000
50012	Mexico	2007-06-29	-	-	-	-	33323	28732	SAMN07817155	SRS2622022	SRX3267210	-	-	-
50070	Mexico	2009-11-18	-	-	-	-	47029	39753	SAMN06699323	SRS2579417	SRX3267211	SRX3267240	QZLX00000000	QZLX01000000
50076	Mexico	2007-04-18	-	-	-	-	41316	35262	SAMN06699333	SRS2579418	SRX3267212	SRX3267241	QZLY00000000	QZLY01000000
50395	Mexico	2007-04-18	-	-	-	-	28400	24274	SAMN06699325	SRS2579419	SRX3267213	SRX3267242	QZLZ00000000	QZLZ01000000
80129	Kolkata	2008-12-02	-	-	-	-	28506	23579	SAMN06699331	SRS2579420	SRX3267214	SRX3267243	QZMA00000000	QZMA01000000
80142	Mexico	2008-07-21	-	-	-	-	32863	28126	SAMN06699324	SRS2579421	SRX3267215	SRX3267244	QZMB00000000	QZMB01000000
80152	Mexico	2008-02-08	-	-	-	-	29738	25692	SAMN06699321	SRS2579422	SRX3267216	SRX3267245	QZMC00000000	QZMC01000000
510	Mexico	2008-07-01	-	-	-	-	33033	24818	SAMN06699332	SRS2579423	SRX3267217	SRX3267246	QZMD00000000	QZMD01000000
521	Mexico	2008	-	-	-	-	36910	29148	SAMN06699316	SRS2579424	SRX3267218	SRX3267247	QZME00000000	QZME01000000
523	Mexico	2008	-	-	-	-	39716	30899	SAMN06699320	SRS2579425	SRX3267219	SRX3267248	QZMF00000000	QZMF01000000
528	Mexico	2008	-	-	-	-	27869	23649	SAMN06699322	SRS2579426	SRX3267220	SRX3267249	QZMG00000000	QZMG01000000
538	Mexico	2008	-	-	-	-	27669	23239	SAMN06699318	SRS2579427	SRX3267221	SRX3267250	QZMH00000000	QZMH01000000
540	Mexico	2008	-	-	-	-	28772	24024	SAMN06699319	SRS2579428	SRX3267222	SRX3267251	QZMI00000000	QZMI01000000
560	Mexico	2008	-	-	-	-	21417	18249	SAMN06699310	SRS2579429	SRX3267223	SRX3267252	QZMJ00000000	QZMJ01000000
aEstimated quantity of enterotoxigenic Escherichia coli cells per gram of stool sample
bft indicates the Bacteroides fragilis toxin produced by the enterotoxigenic B. fragilis (ETBF)
The eltA gene encodes the heat-labile enterotoxin A produced by the enterotoxigenic Escherichia coli (ETEC)
The sta1/2 genes encode the heat stable enterotoxin I produced by ETEC

## Sheet: Table S2
Table S2. Summary of WGS sequencing data quality, read mapping rates and de novo assembly results
	Raw		Post-processing		Read mapping rate (%)		de novo Assembly (contigs ≥ 1 Kb)
Sample ID	MReads	GBases	MReads	GBases	Kraken	BAA	Contigs	MBases	N50 (kb)	Avg %G+C	# Circular
Expected yield per sample: ≥10 Gb
3	71.92	10.965	66.72	9.808	16.16	70.49	31867	137.8	9479	45.61	72
101	72.77	11.088	69.13	10.229	18.42	62.38	53088	239.2	10855	46.11	119
521	98.79	15.156	93.93	13.985	24.41	65.23	39629	170.5	10258	44.36	77
538	105.53	16.128	97.87	14.467	37.7	89.67	29757	156.7	16899	45.49	79
715	74.31	11.221	69.71	10.216	16.13	69.66	46306	270.9	17349	47.46	116
6128	84.5	12.907	78.35	11.56	12.3	89.31	19953	97.1	12297	46.14	42
6163	110.25	16.862	103.33	15.314	93.38	98.12	14256	44.9	4656	47.15	37
6165	78.4	12.068	72.99	10.829	64.84	85.62	19560	107.5	16971	45.36	46
50076	131.23	19.816	124.79	18.31	88.04	95.55	29332	97.9	5047	46.26	63
80129	72.49	10.946	67.62	9.907	15.79	35.24	34656	125.5	5897	46.92	35
Expected yield per sample: minimum 3 Gb
10	38.31	5.532	37.51	5.321	37.72	82.5	32122	141.6	8530	45.98	77
45	25.11	3.712	24.62	3.564	38.27	74.43	13315	79.1	18306	45.6	52
76	19.7	2.922	19.23	2.781	58.93	86.32	24842	104	8179	47.43	107
78	39.06	5.699	22.38	3.208	53.96	81.8	25960	100.2	7336	43.72	153
125	19.27	2.867	18.88	2.745	26.45	70.86	17976	74.3	8281	43.49	59
147	19.75	2.916	19.4	2.805	24.5	87.9	8726	48.1	18548	45.91	19
156	18.96	2.829	18.53	2.695	65.54	82.08	9389	47.8	15758	44.66	44
160	18.71	2.772	18.29	2.643	74.76	82.33	7401	31.7	10144	43.13	54
510	21.32	3.14	20.82	2.988	15.55	53.55	24869	93.6	6185	44.08	59
523	18.68	2.777	18.22	2.638	35.76	65.02	20682	87.3	7658	43.74	82
528	23.4	3.466	22.2	3.206	43.13	69.4	18158	83.5	12831	43.82	61
540	17	2.539	16.64	2.417	19.62	51.82	18128	71.7	8328	43.11	85
560	24.99	3.682	24.51	3.527	7.18	27.67	15028	66.2	9373	44.71	41
678	21.18	3.106	20.71	2.972	75.73	91.34	16509	53.5	4956	44.21	25
6168	16.72	2.481	16.31	2.359	21.09	48.34	19573	85.5	9763	46.28	40
50070	36.87	5.458	35.94	5.183	18.21	75.19	19427	94.5	11699	45.1	47
50395	40.15	5.784	39.12	5.547	28.04	76.74	23774	106.8	10828	44.77	49
80142	26.97	4.024	26.08	3.772	38.54	73.59	13527	64.3	14216	44.39	79
80152	18.98	2.814	18.47	2.669	48.38	81.81	13065	63.3	13530	45.56	35

## Sheet: Table S3
Table S3. Relative abundance of top genera by sample calculated by Bowtie2 read mapping
Mean	Genus	3	Genus	10	Genus	45	Genus	76	Genus	78	Genus	101	Genus	125	Genus	147	Genus	156	Genus	160	Genus	510	Genus	521	Genus	523	Genus	528	Genus	538	Genus	540	Genus	560	Genus	678	Genus	715	Genus	6128	Genus	6163	Genus	6165	Genus	6168	Genus	50070	Genus
18.666	Escherichia	15.232	Ruminococcus	15.874	Bifidobacterium	20.916	Eubacterium	29.705	Escherichia	19.714	Enterococcus	17.521	Eubacterium	18.706	Veillonella	32.51	Ruminococcus	43.65	Escherichia	68.588	Escherichia	10.316	Ruminococcus	17.744	Bifidobacterium	14.226	Streptococcus	12.941	Bifidobacterium	30.929	Bifidobacterium	6.882	Ruminococcus	5.258	Eubacterium	70.595	Escherichia	9.644	Roseburia	35.41	Blautia	91.399	Escherichia	36.198	Escherichia	11.124	Escherichia	18.354	Ruminococcus
8.309	Ruminococcus	11.77	Blautia	13.844	Collinsella	9.184	Bifidobacterium	10.671	Enterobacter	17.768	Escherichia	6.866	Coprococcus	5.967	Blautia	22.133	Blautia	4.962	Ruminococcus	2.39	Shigella	8.426	Eubacterium	11.908	Blautia	8.923	Collinsella	7.226	Streptococcus	9.864	Blautia	6.228	Eubacterium	4.727	Blautia	3.665	Ruminococcus	9.044	Blautia	28.821	Ruminococcus	2.12	Shigella	12.315	Akkermansia	6.315	Blautia	15.381	Blautia
7.981	Blautia	6.593	Eubacterium	6.558	Streptococcus	8.737	Blautia	7.457	Klebsiella	6.82	Ruminococcus	5.731	Clostridium	5.87	Eubacterium	7.678	Dorea	4.846	Blautia	1.439	Streptococcus	8.373	Blautia	10.504	Ruminococcus	7.24	Blautia	6.219	Dorea	7.376	Eubacterium	6.063	Bifidobacterium	3.575	Ruminococcus	3.466	Blautia	8.49	Ruminococcus	4.305	Eubacterium	1.184	Ruminococcus	7.728	Streptococcus	5.313	Ruminococcus	6.069	Collinsella
5.224	Eubacterium	4.373	Dorea	6.277	Escherichia	6.306	Ruminococcus	5.358	Eubacterium	5.866	Blautia	4.652	Ruminococcus	5.33	Ruminococcus	2.755	Eggerthella	4.406	Streptococcus	1.17	Blautia	5.619	Streptococcus	3.973	Dorea	5.371	Ruminococcus	5.043	Escherichia	7.317	Ruminococcus	4.776	Blautia	1.548	Clostridium	2.189	Shigella	7.501	Bacteroides	2.515	Dorea	0.967	Blautia	5.297	Blautia	5.204	Eubacterium	5.447	Eubacterium
4.306	Bifidobacterium	3.107	Faecalibacterium	6.091	Eubacterium	5.479	Collinsella	4.927	Blautia	5.557	Bacteroides	3.597	Blautia	4.477	Clostridium	2.218	Escherichia	3.539	Bifidobacterium	0.821	Bacteroides	2.617	Anaerostipes	3.542	Collinsella	4.793	Enterococcus	4.361	Blautia	5.005	Bacteroides	4.017	Streptococcus	1.084	Streptococcus	1.335	Dialister	6.336	Clostridium	1.194	Clostridium	0.337	Actinomyces	5.074	Ruminococcus	2.91	Bifidobacterium	5.264	Dorea
2.606	Streptococcus	2.876	Bifidobacterium	6.078	Ruminococcus	3.659	Dorea	4.922	Citrobacter	3.222	Eubacterium	3.357	Dorea	1.912	Dorea	1.279	Eubacterium	2.963	Dorea	0.794	Coprobacillus	2.264	Clostridium	2.332	Eubacterium	4.569	Akkermansia	4.242	Eubacterium	3.222	Escherichia	2.476	Collinsella	0.952	Coprococcus	1.216	Dorea	3.946	Eubacterium	1.012	Bifidobacterium	0.319	Eubacterium	4.294	Eubacterium	2.868	Dorea	4.926	Escherichia
2.533	Dorea	2.63	Bacteroides	5.196	Blautia	2.611	Escherichia	4.787	Ruminococcus	2.863	Streptococcus	2.536	Bifidobacterium	1.47	Anaerostipes	1.175	Streptococcus	1.459	Shigella	0.561	Ruminococcus	1.358	Megamonas	1.63	Escherichia	3.082	Methanobrevibacter	4.044	Ruminococcus	3.186	Enterococcus	2.343	Clostridium	0.929	Veillonella	1.035	Bacteroides	2.751	Faecalibacterium	0.995	Tyzzerella	0.205	Streptococcus	2.368	Bifidobacterium	1.183	Coprococcus	3.738	Bifidobacterium
1.997	Collinsella	1.806	Coprococcus	2.017	Klebsiella	1.503	Enterococcus	2.914	Lactococcus	2.764	Enterobacter	2	Holdemanella	1.27	Roseburia	0.778	Peptoclostridium	1.141	Eubacterium	0.447	Enterobacter	1.125	Eggerthella	1.453	Catenibacterium	2.082	Eubacterium	1.038	Enterococcus	2.881	Dorea	1.347	Escherichia	0.823	Dorea	0.706	Eubacterium	1.776	Dorea	0.962	Bacteroides	0.166	Bacteroides	1.89	Collinsella	1.126	Clostridium	2.413	Streptococcus
1.463	Clostridium	1.585	Clostridium	1.616	Dorea	1.457	Roseburia	2.841	Faecalibacterium	1.578	Klebsiella	1.351	Collinsella	0.759	Dialister	0.651	Clostridium	0.856	Enterococcus	0.433	Enterococcus	0.852	Bacteroides	1.37	Coprococcus	1.545	Dorea	0.807	Lactococcus	2.426	Streptococcus	1.202	Anaerostipes	0.772	Anaerostipes	0.519	Clostridium	1.588	Alistipes	0.955	Collinsella	0.159	Klebsiella	1.695	Dorea	1.091	Akkermansia	2.405	Roseburia
1.376	Enterococcus	1.252	Roseburia	1.374	Weissella	1.424	Clostridium	1.753	Dorea	1.419	Faecalibacterium	1.038	Escherichia	0.697	Bifidobacterium	0.537	Roseburia	0.715	Enterobacter	0.429	Klebsiella	0.648	Methanobrevibacter	1.122	Roseburia	1.12	Escherichia	0.743	Collinsella	1.87	Anaerostipes	0.854	Roseburia	0.716	Eggerthella	0.432	Roseburia	1.526	Akkermansia	0.925	Roseburia	0.129	Enterobacter	0.978	Shigella	0.941	Faecalibacterium	1.2	Actinomyces
1.217	Akkermansia	1.16	Anaerostipes	1.373	Coprococcus	1.372	Anaerostipes	1.165	Streptococcus	1.267	Dorea	0.921	Roseburia	0.669	Coprococcus	0.408	Lachnoclostridium	0.601	Klebsiella	0.406	Clostridium	0.604	Dorea	1.073	Clostridium	0.851	Clostridium	0.656	Clostridium	1.797	Eggerthella	0.795	Dorea	0.571	Roseburia	0.418	Parabacteroides	1.335	Escherichia	0.865	Anaerostipes	0.103	Salmonella	0.652	Coprococcus	0.932	Roseburia	1.017	Clostridium
1.182	Bacteroides	1.051	Streptococcus	0.957	Enterobacter	1.094	Coprococcus	1.064	Enterococcus	1.076	Citrobacter	0.539	Streptococcus	0.625	Bacteroides	0.393	Anaerostipes	0.578	Roseburia	0.344	Erysipelatoclostridium	0.499	Faecalibacterium	1.018	Streptococcus	0.777	Lactococcus	0.537	Lactobacillus	1.387	Clostridium	0.612	Intestinibacter	0.446	Gordonibacter	0.375	Lachnoclostridium	0.8	Lachnoclostridium	0.791	Eggerthella			0.535	Clostridium	0.681	Eggerthella	0.476	Adlercreutzia
0.997	Roseburia	0.71	Lachnoclostridium	0.928	Actinomyces	0.81	Veillonella	0.956	Collinsella	0.877	Lactococcus	0.494	Faecalibacterium	0.526	Faecalibacterium	0.313	Coprococcus	0.482	Clostridium	0.341	Salmonella	0.462	Intestinibacter	0.777	Bacteroides	0.776	Prevotella	0.46	Actinomyces	0.919	Roseburia	0.42	Lactococcus	0.442	Bacteroides	0.284	Coprococcus	0.782	Anaerostipes	0.684	Peptoclostridium			0.436	Bacteroides	0.612	Bacteroides	0.472	Rothia
0.783	Coprococcus	0.574	Oscillibacter	0.878	Clostridium	0.712	Streptococcus	0.864	Shigella	0.759	Veillonella	0.412	Catenibacterium	0.499	Eggerthella	0.308	Bifidobacterium	0.463	Coprococcus	0.338	Peptoclostridium	0.351	Prevotella	0.732	Anaerostipes	0.607	Eggerthella	0.453	Coprococcus	0.52	Alistipes	0.395	Coprococcus	0.412	Lachnoclostridium	0.224	Anaerostipes	0.698	Parabacteroides	0.603	Coprobacillus			0.426	Faecalibacterium	0.486	Shigella	0.43	Coprococcus
0.779	Faecalibacterium	0.513	Ruminiclostridium	0.704	Bacteroides	0.485	Lactobacillus	0.72	Akkermansia	0.724	Staphylococcus	0.347	Akkermansia	0.358	Lachnoclostridium	0.277	Tyzzerella	0.403	Coprobacillus	0.333	Lactococcus	0.329	Lachnoclostridium	0.467	Faecalibacterium	0.543	Lachnoclostridium	0.436	Roseburia	0.336	Faecalibacterium	0.384	Leuconostoc	0.325	Faecalibacterium	0.187	Eggerthella	0.669	Streptococcus	0.569	Streptococcus			0.416	Actinomyces	0.424	Oscillibacter	0.398	Atopobium
0.751	Veillonella	0.496	Collinsella	0.611	Eggerthella	0.431	Tyzzerella	0.343	Eggerthella	0.615	Clostridium	0.301	Prevotella	0.272	Escherichia	0.267	Faecalibacterium	0.373	Actinomyces	0.229	Actinomyces	0.322	Adlercreutzia	0.215	Lachnoclostridium	0.445	Coprococcus	0.382	Erysipelatoclostridium	0.333	Peptoclostridium	0.28	Eggerthella	0.297	Akkermansia	0.157	Faecalibacterium	0.604	Subdoligranulum	0.56	Coprococcus			0.342	Roseburia	0.38	Lachnoclostridium	0.332	Bacteroides
0.642	Enterobacter	0.449	Adlercreutzia	0.599	Lactococcus	0.427	Lachnoclostridium	0.331	Roseburia	0.608	Shigella	0.248	Lachnoclostridium	0.235	Streptococcus	0.161	Catonella	0.295	Anaerostipes	0.167	Weissella	0.317	Dialister	0.205	Actinomyces	0.336	Roseburia	0.338	Faecalibacterium	0.273	Coprococcus	0.258	Prevotella	0.225	Enterococcus	0.142	Enterobacter	0.549	Bifidobacterium	0.523	Lachnoclostridium			0.285	Anaerostipes	0.308	Alistipes	0.315	Anaerostipes
0.583	Anaerostipes	0.441	Alistipes	0.518	Parvimonas	0.408	Eggerthella	0.325	Clostridium	0.607	Roseburia	0.237	Ruminiclostridium	0.152	Parabacteroides	0.132	Flavonifractor	0.285	Faecalibacterium	0.166	Anaerostipes	0.274	Roseburia	0.166	Intestinibacter	0.327	Bifidobacterium	0.243	Bacteroides	0.2	Parabacteroides	0.251	Bacteroides	0.219	Actinomyces	0.127	Slackia	0.475	Peptoclostridium	0.356	Enterococcus			0.26	Subdoligranulum	0.248	Anaerostipes	0.3	Eggerthella
0.542	Shigella	0.374	Escherichia	0.509	Anaerostipes	0.272	Faecalibacterium	0.323	Bifidobacterium	0.289	Eggerthella	0.229	Oscillibacter	0.149	Tyzzerella	0.128	Actinomyces	0.279	Citrobacter	0.121	Veillonella	0.249	Lactococcus	0.157	Adlercreutzia	0.324	Bacteroides	0.218	Eggerthella	0.198	Intestinibacter	0.228	Enterococcus	0.21	Lactococcus	0.124	Salmonella	0.396	Oscillibacter	0.257	Erysipelatoclostridium			0.245	Lachnoclostridium	0.164	Streptococcus	0.25	Prevotella
0.478	Eggerthella	0.25	Parabacteroides	0.382	Adlercreutzia	0.258	Akkermansia	0.266	Coprococcus	0.273	Rothia	0.215	Bacteroides	0.122	Intestinibacter	0.122	Subdoligranulum	0.19	Lactococcus	0.121	Eubacterium	0.224	Gordonibacter	0.148	Peptoclostridium	0.262	Intestinibacter	0.187	Adlercreutzia	0.174	Lachnoclostridium	0.213	Actinomyces	0.19	Tyzzerella	0.118	Klebsiella	0.356	Eggerthella	0.242	Actinomyces			0.151	Peptoclostridium	0.161	Holdemania	0.241	Turicibacter
0.468	Klebsiella	0.235	Subdoligranulum	0.365	Gordonibacter	0.211	Peptoclostridium	0.228	Bacteroides	0.231	Tyzzerella	0.208	Enterobacter	0.119	Adlercreutzia	0.117	Faecalitalea	0.182	Tyzzerella			0.222	Subdoligranulum	0.137	Lactococcus	0.257	Gordonibacter	0.174	Shigella	0.173	Gordonibacter	0.207	Faecalibacterium	0.188	Adlercreutzia	0.108	Subdoligranulum	0.327	Ruminiclostridium	0.233	Faecalibacterium			0.119	Gemella	0.149	Adlercreutzia	0.206	Lachnoclostridium
0.298	Lachnoclostridium	0.233	Peptoclostridium	0.363	Gemella	0.171	Subdoligranulum	0.218	Salmonella	0.223	Actinomyces	0.196	Senegalimassilia	0.119	Alistipes			0.167	Lachnoclostridium			0.194	Enterococcus	0.118	Tyzzerella	0.179	Peptoclostridium	0.135	Anaerostipes	0.172	Shigella	0.196	Mycoplasma	0.178	Parabacteroides	0.105	Dielma	0.318	Phascolarctobacterium	0.181	Campylobacter			0.108	Adlercreutzia	0.139	Peptoclostridium	0.202	Terrisporobacter
0.292	Lactococcus	0.175	Coprobacillus	0.355	Peptostreptococcus	0.165	Bacteroides	0.202	Anaerostipes	0.217	Mycobacterium	0.162	Peptoclostridium	0.115	Erysipelatoclostridium			0.162	Salmonella			0.169	Anaerofustis	0.11	Enterococcus	0.16	Actinomyces	0.135	Peptoclostridium	0.171	Oscillibacter	0.14	Senegalimassilia	0.142	Erysipelatoclostridium			0.307	Tyzzerella	0.124	Flavonifractor			0.1	Salmonella	0.135	Tyzzerella	0.176	Subdoligranulum
0.25	Actinomyces	0.162	Tyzzerella	0.331	Shigella	0.154	Weissella	0.19	Lachnoclostridium	0.207	Lachnoclostridium	0.158	Subdoligranulum	0.11	Klebsiella			0.149	Bacteroides			0.161	Peptoclostridium	0.107	Lactobacillus	0.16	Faecalibacterium	0.134	Lachnoclostridium	0.143	Tyzzerella	0.135	Weissella	0.113	Campylobacter			0.294	Coprococcus							0.121	Parabacteroides	0.175	Faecalibacterium
0.227	Citrobacter	0.155	Barnesiella	0.295	Rothia	0.131	Butyrivibrio	0.18	Kluyvera	0.176	Peptostreptococcus	0.14	Actinomyces	0.105	Subdoligranulum			0.14	Erysipelatoclostridium			0.158	Escherichia			0.116	Adlercreutzia	0.124	Akkermansia	0.133	Actinomyces	0.125	Gordonibacter					0.258	Collinsella							0.102	Subdoligranulum	0.165	Shigella
0.224	Methanobrevibacter	0.137	Faecalitalea	0.282	Roseburia	0.123	Faecalitalea	0.147	Holdemanella	0.163	Coprobacillus	0.13	Anaerostipes					0.123	Peptoclostridium			0.154	Alistipes					0.123	Turicibacter	0.111	Coprobacillus	0.114	Lachnoclostridium					0.221	Holdemania									0.157	Tyzzerella
0.22	Lactobacillus	0.105	Veillonella	0.266	Intestinibacter	0.114	Coprobacillus	0.131	Actinomyces	0.134	Salmonella	0.126	Tyzzerella					0.102	Subdoligranulum			0.142	Coprococcus					0.12	Tyzzerella			0.102	Tyzzerella					0.178	Coprobacillus									0.143	Peptoclostridium
0.211	Peptoclostridium	0.104	Methanobrevibacter	0.216	Peptoclostridium	0.113	Parabacteroides	0.119	Weissella	0.126	Peptoclostridium	0.112	Butyrivibrio									0.142	Actinomyces					0.119	Intestinibacter									0.157	Adlercreutzia									0.112	Parabacteroides
0.21	Catenibacterium			0.195	Ralstonia	0.11	Actinomyces	0.114	Parabacteroides	0.123	Gemella	0.108	Eggerthella									0.128	Parabacteroides					0.112	Subdoligranulum									0.13	Erysipelatoclostridium
0.173	Tyzzerella			0.186	Enterococcus			0.107	Tyzzerella	0.123	Anaerostipes											0.127	Lactobacillus															0.129	Klebsiella
0.153	Parabacteroides			0.181	Atopobium			0.104	Pluralibacter	0.104	Turicibacter											0.118	Leuconostoc															0.119	Enterobacter
0.128	Holdemanella			0.177	Erysipelatoclostridium																																	0.105	Butyrivibrio
0.127	Subdoligranulum			0.17	Slackia																																	0.101	Faecalitalea
0.127	Adlercreutzia			0.151	Lachnoclostridium
0.123	Alistipes			0.148	Faecalibacterium
0.121	Coprobacillus			0.108	Leuconostoc
0.115	Prevotella			0.102	Subdoligranulum
0.103	Dialister
Numbers are relative abundance (%) computed based on the mapping of reads to the in-house reference genome database using Bowtie2. Genera ≥ 0.1% are included in this table.
[truncated: 10 more columns]

## Sheet: Table S4
Table S4. Relative abundance of top species by sample calculated by Bowtie2 read mapping
Mean	Species	3	Species	10	Species	45	Species	76	Species	78	Species	101	Species	125	Species	147	Species	156	Species	160	Species	510	Species	521	Species	523	Species	528	Species	538	Species	540	Species	560	Species	678	Species	715	Species	6128	Species	6163	Species	6165	Species	6168	Species	50070	Species
21.9677	Escherichia coli	6.70601	Blautia wexlerae	9.82826	Bifidobacterium longum	9.25214	Eubacterium rectale	29.6062	Escherichia coli	17.6867	Escherichia coli	5.86139	Coprococcus sp. CAG:131	18.7003	Veillonella sp. CAG:933	22.7405	Ruminococcus sp. 5_1_39BFAA	43.513	Escherichia coli	68.296	Escherichia coli	5.7158	Blautia wexlerae	8.55722	Bifidobacterium adolescentis	11.307	Streptococcus gallolyticus	5.01612	Escherichia coli	11.4068	Bifidobacterium catenulatum	3.64701	Firmicutes bacterium CAG:270	4.0167	Eubacterium sp. CAG:146	70.4021	Escherichia coli	8.50118	Roseburia sp. CAG:45	26.3194	Blautia wexlerae	91.3038	Escherichia coli	36.0652	Escherichia coli	11.0819	Escherichia coli	12.0844	Blautia wexlerae
5.25418	Blautia wexlerae	6.57295	Ruminococcus sp. 5_1_39BFAA	6.25358	Escherichia coli	8.64666	Eubacterium rectale CAG:36	8.09692	Enterobacter cloacae	14.4556	Enterococcus faecium	4.40223	Eubacterium rectale	2.96952	Clostridium sp. CAG:217	16.1003	Blautia wexlerae	3.14351	Bifidobacterium longum	1.31959	Shigella flexneri	4.56349	Ruminococcus sp. 5_1_39BFAA	4.31166	Bifidobacterium longum	3.80809	Akkermansia muciniphila	3.46168	Bifidobacterium longum	5.2339	Blautia wexlerae	2.88712	[Eubacterium] hallii	1.54458	[Ruminococcus] obeum	1.66152	Ruminococcus sp. 5_1_39BFAA	4.00371	Blautia wexlerae	16.0324	Ruminococcus sp. 5_1_39BFAA	1.21172	Shigella flexneri	6.91982	Akkermansia muciniphila CAG:154	3.22907	Blautia wexlerae	9.49414	Ruminococcus sp. 5_1_39BFAA
3.72498	Ruminococcus sp. 5_1_39BFAA	3.9338	Ruminococcus sp. CAG:9	5.22809	Collinsella sp. 4_8_47FAA	7.35095	Bifidobacterium longum	6.03154	Klebsiella pneumoniae	4.36517	Enterococcus faecalis	4.01302	Eubacterium rectale CAG:36	2.10261	Blautia sp. KLE 1732	8.60765	Ruminococcus sp. CAG:9	2.70768	Blautia wexlerae	1.03874	[Ruminococcus] gnavus	3.48689	Eubacterium sp. CAG:146	4.28175	Blautia sp. KLE 1732	3.29135	Blautia sp. KLE 1732	3.42955	Dorea longicatena	4.82289	Bifidobacterium adolescentis	2.6134	Ruminococcus sp. CAG:17	0.99389	Blautia sp. KLE 1732	1.57985	Blautia wexlerae	2.58861	Faecalibacterium prausnitzii	9.95347	Ruminococcus sp. CAG:9	0.77503	Blautia wexlerae	5.29855	Akkermansia muciniphila	2.14493	Ruminococcus sp. 5_1_39BFAA	6.54885	Ruminococcus sp. CAG:9
2.31684	Ruminococcus sp. CAG:9	3.45053	bacterium LF-3	4.89862	Collinsella aerofaciens	4.04497	Blautia sp. KLE 1732	2.85395	Lactococcus garvieae	3.8208	Blautia wexlerae	3.76007	Eubacterium sp. CAG:202	2.04626	Eubacterium rectale	4.22507	Dorea longicatena	2.57118	Ruminococcus sp. 5_1_39BFAA	0.60088	Streptococcus lutetiensis	2.8016	Ruminococcus sp. CAG:9	3.44854	Ruminococcus sp. 5_1_39BFAA	3.21433	Enterococcus faecalis	2.56182	Bifidobacterium pseudocatenulatum	3.89414	Bifidobacterium longum	2.42537	Eubacterium hallii CAG:12	0.96387	Blautia wexlerae	1.28992	Shigella flexneri	2.54538	Blautia sp. CAG:37	6.04632	[Ruminococcus] gnavus	0.60542	Ruminococcus sp. 5_1_39BFAA	2.44846	Blautia wexlerae	1.81544	Eubacterium sp. CAG:202	4.91174	Escherichia coli
1.58067	Bifidobacterium adolescentis	3.06537	Eubacterium sp. CAG:146	3.63961	Collinsella sp. CAG:166	2.60368	Escherichia coli	2.83905	Citrobacter freundii	3.41556	Ruminococcus sp. 5_1_39BFAA	2.13147	Clostridium sp. CAG:245	1.83651	Eubacterium rectale CAG:36	3.24685	Blautia sp. CAG:37	1.60482	Ruminococcus sp. CAG:9	0.50179	Ruminococcus gnavus CAG:126	2.4458	Anaerostipes hadrus	3.40352	Blautia wexlerae	3.20744	Collinsella sp. 4_8_47FAA	2.36805	Streptococcus thermophilus	3.77823	Firmicutes bacterium CAG:270	2.33295	Bifidobacterium adolescentis	0.92755	Veillonella sp. CAG:933	0.88589	Ruminococcus sp. CAG:9	2.45471	Clostridium sp. CAG:352	2.25351	Lachnospiraceae bacterium 2_1_58FAA	0.42833	Ruminococcus sp. CAG:9	2.37655	Streptococcus salivarius	1.51097	[Ruminococcus] obeum	3.44848	Dorea longicatena
1.4179	Bifidobacterium longum	2.95055	Faecalibacterium prausnitzii	3.14547	Blautia wexlerae	2.50802	Dorea longicatena	2.82876	Faecalibacterium prausnitzii	2.06175	Ruminococcus sp. CAG:9	2.00043	Holdemanella biformis	1.46263	Anaerostipes hadrus	2.62734	Dorea longicatena CAG:42	1.52583	Dorea longicatena	0.42895	Shigella sonnei	2.15997	[Eubacterium] hallii	2.72429	Ruminococcus sp. CAG:90	3.12356	Collinsella aerofaciens	2.31354	Bifidobacterium adolescentis	3.66352	[Eubacterium] hallii	2.1866	Bifidobacterium longum	0.89459	Blautia sp. CAG:237	0.81343	Dorea longicatena	2.29675	Ruminococcus sp. 5_1_39BFAA	1.91569	[Eubacterium] hallii	0.34191	Shigella boydii	2.31363	Streptococcus thermophilus	1.39241	Firmicutes bacterium CAG:24	2.58232	[Eubacterium] hallii
1.30641	Bifidobacterium catenulatum	2.92352	Ruminococcus sp. CAG:108	2.87446	Ruminococcus sp. 5_1_39BFAA	2.50705	Ruminococcus sp. CAG:90	2.27115	Eubacterium sp. CAG:146	1.97902	Bacteroides vulgatus	1.95615	Firmicutes bacterium CAG:460	1.29019	Ruminococcus sp. CAG:90	2.20667	Escherichia coli	1.35382	Streptococcus pasteurianus	0.38041	Shigella boydii	1.71086	Eubacterium hallii CAG:12	2.50511	Bifidobacterium stercoris	2.61462	Methanobrevibacter smithii	2.23506	Dorea longicatena CAG:42	3.54279	Ruminococcus sp. 5_1_39BFAA	2.02288	Ruminococcus sp. 5_1_39BFAA	0.86379	Ruminococcus obeum CAG:39	0.75448	[Ruminococcus] obeum	1.74914	Clostridium sp. CAG:411	1.56496	Eubacterium hallii CAG:12	0.30423	Shigella dysenteriae	1.96129	Ruminococcus sp. 5_1_39BFAA	1.33777	Ruminococcus sp. CAG:9	2.18671	Collinsella aerofaciens
0.948051	Dorea longicatena	2.52389	Bifidobacterium longum	2.54323	Eubacterium sp. CAG:146	2.04928	Collinsella aerofaciens	2.15069	Blautia wexlerae	1.55565	Enterobacter cloacae	1.78681	Firmicutes bacterium CAG:321	1.26892	Blautia wexlerae	1.88781	Firmicutes bacterium CAG:424	1.30166	Blautia sp. CAG:52	0.37477	Lachnospiraceae bacterium 2_1_58FAA	1.55003	Blautia sp. KLE 1732	2.38886	Dorea longicatena	2.55059	Collinsella sp. CAG:166	1.98325	[Eubacterium] hallii	3.2137	Escherichia coli	1.68268	Blautia wexlerae	0.78052	Clostridium sp. CAG:306	0.67236	Dialister invisus CAG:218	1.53195	Ruminococcus sp. CAG:9	1.39286	Ruminococcus sp. JC304	0.26233	Shigella sonnei	1.36161	Eubacterium rectale	1.20083	Dorea formicigenerans	2.15313	Eubacterium hallii CAG:12
0.896945	[Eubacterium] hallii	2.03979	Dorea longicatena	2.28345	Bifidobacterium pseudocatenulatum	2.01116	bacterium LF-3	2.07961	Ruminococcus sp. 5_1_39BFAA	1.27092	Faecalibacterium prausnitzii	1.70702	Blautia wexlerae	1.03277	Ruminococcus sp. 5_1_39BFAA	1.27304	Eggerthella lenta	1.09433	Streptococcus lutetiensis	0.37469	Klebsiella pneumoniae	1.43327	Clostridium sp. SS2/1	1.92211	Ruminococcus sp. CAG:9	2.16711	Ruminococcus sp. CAG:90	1.90026	Blautia sp. KLE 1732	3.00875	Enterococcus faecium	1.34303	Escherichia coli	0.76906	Anaerostipes hadrus	0.66202	Dialister invisus	1.49655	Firmicutes bacterium CAG:227	1.32897	Dorea formicigenerans	0.17089	Eubacterium sp. CAG:146	1.23145	Bifidobacterium adolescentis	1.00713	Ruminococcus obeum CAG:39	2.14729	Collinsella sp. 4_8_47FAA
0.864555	Eubacterium rectale	1.89582	Blautia sp. CAG:37	2.22913	Streptococcus salivarius	1.98344	Collinsella sp. 4_8_47FAA	1.30821	Citrobacter sp. 30_2	1.18982	Bacteroides fragilis	1.56025	Eubacterium sp. CAG:251	0.99208	[Ruminococcus] obeum	0.77087	Peptoclostridium difficile	1.01675	Dorea longicatena CAG:42	0.35387	Enterococcus faecium	1.18201	Streptococcus thermophilus	1.85682	[Ruminococcus] obeum	1.92463	[Ruminococcus] obeum	1.72612	Eubacterium hallii CAG:12	2.97003	Eubacterium hallii CAG:12	1.3	Blautia sp. CAG:52	0.70882	Ruminococcus sp. 5_1_39BFAA	0.62449	bacterium LF-3	1.48681	Akkermansia sp. CAG:344	1.15416	Ruminococcus gnavus CAG:126	0.11606	Klebsiella pneumoniae	1.22286	Ruminococcus sp. CAG:9	1.00654	Bifidobacterium pseudocatenulatum	2.06204	Roseburia sp. CAG:471
0.857239	Roseburia sp. CAG:45	1.58302	uncultured phage crAssphage	2.11921	bacterium LF-3	1.96173	Blautia sp. CAG:37	1.25321	Ruminococcus sp. CAG:9	1.0878	Streptococcus salivarius	1.55673	Clostridium sp. CAG:571	0.81059	Ruminococcus sp. CAG:108	0.745	Streptococcus thermophilus	0.78215	Streptococcus equinus	0.34116	Salmonella enterica	1.07603	Lachnospiraceae bacterium 5_1_63FAA	1.6208	Escherichia coli	1.28003	Blautia wexlerae	1.59341	Streptococcus salivarius	2.50234	Bifidobacterium kashiwanohense	1.28107	Streptococcus thermophilus	0.61637	Ruminococcus sp. JC304	0.53325	Ruminococcus obeum CAG:39	1.33184	Escherichia coli	0.99541	Tyzzerella nexilis	0.10281	Salmonella enterica	1.16636	Eubacterium rectale CAG:36	0.93173	Faecalibacterium prausnitzii	1.68257	Collinsella sp. CAG:166
0.823736	Blautia sp. KLE 1732	1.33629	Dorea formicigenerans	1.93019	Eubacterium hallii CAG:12	1.73862	Blautia wexlerae	0.99518	Enterococcus faecium	1.01899	[Eubacterium] hallii	1.42596	Ruminococcus sp. 5_1_39BFAA	0.78928	Clostridium sp. SS2/1	0.73741	Eggerthella sp. HGA1	0.72501	Shigella flexneri	0.3367	Peptoclostridium difficile	1.01792	Streptococcus lutetiensis	1.29477	Collinsella aerofaciens	1.21831	Ruminococcus obeum CAG:39	1.58706	Bifidobacterium catenulatum	2.43629	Bifidobacterium bifidum	1.19947	Anaerostipes hadrus	0.53753	Coprococcus comes	0.41827	Firmicutes bacterium CAG:41	1.11538	Bacteroides uniformis	0.86794	Bifidobacterium longum			0.96363	Dorea longicatena	0.92191	Akkermansia muciniphila	1.52994	Bifidobacterium catenulatum
0.755943	Faecalibacterium prausnitzii	1.24292	Firmicutes bacterium CAG:24	1.9009	Ruminococcus sp. CAG:9	1.50324	Ruminococcus sp. 5_1_39BFAA	0.98607	[Ruminococcus] obeum	0.99203	bacterium LF-3	1.42222	Dorea formicigenerans	0.63191	Lachnospiraceae bacterium 5_1_63FAA	0.72885	Eggerthella sp. 1_3_56FAA	0.62628	Enterococcus faecium	0.30841	Bacteroides ovatus	1.00033	Streptococcus salivarius	1.2819	Blautia sp. CAG:237	1.11692	Escherichia coli	1.39282	bacterium LF-3	2.3426	Ruminococcus sp. CAG:9	0.93461	Blautia sp. KLE 1732	0.50691	Ruminococcus sp. CAG:90	0.36673	Blautia sp. CAG:52	1.08637	Eubacterium sp. CAG:146	0.86469	Blautia sp. CAG:52			0.89694	[Ruminococcus] obeum	0.85229	Eubacterium sp. CAG:180	1.25582	Bifidobacterium longum
0.740915	Eubacterium rectale CAG:36	1.15431	Anaerostipes hadrus	1.57534	Streptococcus parasanguinis	1.42293	Collinsella sp. CAG:166	0.86925	bacterium LF-3	0.87795	Klebsiella pneumoniae	1.32566	[Eubacterium] hallii	0.62209	Ruminococcus sp. CAG:9	0.71967	Ruminococcus sp. JC304	0.5383	Enterobacter cloacae	0.28011	Lactococcus lactis	0.99169	Lachnospiraceae bacterium CAG:25	1.19736	Collinsella sp. 4_8_47FAA	0.74171	Ruminococcus sp. 5_1_39BFAA	1.21315	Ruminococcus sp. CAG:90	1.98881	Dorea longicatena	0.91453	Collinsella sp. 4_8_47FAA	0.4457	Gordonibacter pamelaeae	0.35074	Shigella boydii	1.06829	Blautia sp. KLE 1732	0.8458	Anaerostipes hadrus			0.874	Blautia sp. KLE 1732	0.76722	Eubacterium sp. CAG:146	1.20103	Blautia sp. KLE 1732
0.72961	Blautia sp. CAG:37	0.99886	Coprococcus comes	1.31054	Klebsiella pneumoniae	1.36832	Anaerostipes hadrus	0.85634	Blautia sp. CAG:37	0.84309	Eubacterium hallii CAG:12	1.06804	Firmicutes bacterium CAG:41	0.61817	Dorea formicigenerans	0.63938	Blautia sp. CAG:237	0.47648	Klebsiella pneumoniae	0.27224	Enterobacter cloacae	0.8905	Ruminococcus sp. CAG:90	1.17844	Ruminococcus obeum CAG:39	0.73877	Akkermansia muciniphila CAG:154	1.14913	[Ruminococcus] obeum	1.90614	Bifidobacterium pseudocatenulatum	0.88397	Streptococcus salivarius	0.43053	[Eubacterium] hallii	0.3464	Shigella sonnei	1.03634	Eubacterium rectale	0.68046	Blautia producta			0.72174	[Eubacterium] hallii	0.72934	Bifidobacterium longum	1.00476	Streptococcus parasanguinis
0.700885	[Ruminococcus] gnavus	0.92337	Eubacterium rectale	1.28643	Firmicutes bacterium CAG:227	1.35358	Enterococcus faecium	0.73935	Eubacterium rectale	0.77413	Dorea formicigenerans	1.03141	Eubacterium hallii CAG:12	0.60682	Bifidobacterium longum	0.62383	Dorea formicigenerans	0.42535	Ruminococcus lactaris	0.25979	Shigella dysenteriae	0.79647	Megamonas funiformis CAG:377	1.14543	Bifidobacterium adolescentis CAG:119	0.69707	Enterococcus gallinarum	0.97462	Streptococcus infantarius	1.86572	Anaerostipes hadrus	0.86687	Ruminococcus sp. CAG:9	0.39435	Streptococcus salivarius	0.31804	Ruminococcus lactaris	1.01452	Ruminococcus bicirculans	0.67824	Peptoclostridium difficile			0.70352	Blautia sp. CAG:37	0.67809	Coprococcus sp. CAG:131	0.91913	Dorea formicigenerans
0.699395	Akkermansia muciniphila CAG:154	0.88734	[Ruminococcus] obeum	1.2171	[Eubacterium] hallii	1.13662	Eubacterium sp. CAG:146	0.69262	Eubacterium rectale CAG:36	0.74458	[Ruminococcus] obeum	1.02835	Escherichia coli	0.6057	Eubacterium sp. 3_1_31	0.53589	Blautia sp. KLE 1732	0.42313	Shigella sonnei	0.25594	Clostridium sp. HGF2	0.6916	Streptococcus parasanguinis	1.04111	Catenibacterium sp. CAG:290	0.59464	Eubacterium sp. CAG:146	0.85073	Ruminococcus obeum CAG:39	1.40631	uncultured phage crAssphage	0.83688	Collinsella aerofaciens	0.37805	Clostridium sp. SS2/1	0.27568	Blautia sp. CAG:37	0.84829	Ruminococcus lactaris	0.49669	Clostridium sp. SS2/1			0.70221	Collinsella aerofaciens	0.58718	Dorea longicatena	0.91843	bacterium LF-3
0.687636	Eubacterium hallii CAG:12	0.84727	Blautia sp. CAG:52	0.86929	Weissella cibaria	0.88864	Clostridium sp. SS2/1	0.6724	Blautia sp. KLE 1732	0.72034	Staphylococcus aureus	0.95472	Ruminococcus sp. CAG:9	0.54604	Lachnospiraceae bacterium CAG:25	0.47068	Blautia sp. CAG:257	0.3764	[Ruminococcus] gnavus	0.23656	Erysipelotrichaceae bacterium 6_1_45	0.55162	Methanobrevibacter smithii	1.02064	Collinsella sp. CAG:166	0.57761	[Eubacterium] hallii	0.81273	Bifidobacterium pseudocatenulatum CAG:263	1.37926	Blautia sp. CAG:52	0.7084	Collinsella sp. CAG:166	0.36528	Firmicutes bacterium CAG:227	0.23357	Parabacteroides distasonis	0.83318	Ruminococcus sp. CAG:57	0.44072	Dorea longicatena			0.66513	Collinsella sp. 4_8_47FAA	0.57654	Blautia sp. KLE 1732	0.77404	Ruminococcus sp. JC304
0.653999	Coprococcus sp. CAG:131	0.77816	Eubacterium rectale CAG:36	0.79648	Dorea longicatena	0.78983	Ruminococcus sp. CAG:9	0.67094	Dorea longicatena	0.70657	Bacteroides ovatus	0.69059	Bifidobacterium bifidum	0.53122	Dorea longicatena	0.42118	[Ruminococcus] gnavus	0.35926	Eubacterium rectale	0.23177	Erysipelotrichaceae bacterium 21_3	0.52398	Ruminococcus bicirculans	0.9519	bacterium LF-3	0.48634	Lactococcus garvieae	0.80952	Blautia wexlerae	1.15551	Bifidobacterium stercoris	0.66441	Bifidobacterium stercoris	0.34233	Dorea longicatena	0.22191	Anaerostipes hadrus	0.80897	Eubacterium rectale CAG:36	0.43432	Lachnospiraceae bacterium 5_1_63FAA			0.65048	uncultured phage crAssphage	0.55877	Eubacterium rectale	0.69908	Ruminococcus sp. CAG:90
0.6526	Dorea formicigenerans	0.70049	Clostridium sp. SS2/1	0.78177	Enterobacter cloacae	0.78657	Veillonella sp. CAG:933	0.66263	Ruminococcus obeum CAG:39	0.66608	Blautia sp. KLE 1732	0.68367	Dorea longicatena	0.52865	Blautia sp. CAG:237	0.38823	Anaerostipes hadrus	0.34007	Eubacterium rectale CAG:36	0.21748	Coprobacillus sp. 3_3_56FAA	0.48976	Faecalibacterium prausnitzii	0.93517	Dorea longicatena CAG:42	0.47319	Dorea sp. CAG:105	0.65473	Ruminococcus sp. 5_1_39BFAA	1.11121	[Ruminococcus] obeum	0.64899	[Ruminococcus] obeum	0.34192	Firmicutes bacterium CAG:270	0.21676	Blautia sp. KLE 1732	0.8058	Bacteroides stercoris	0.38193	Blautia sp. CAG:37			0.59793	Streptococcus sp. ACS2	0.53476	Bifidobacterium bifidum	0.67855	[Ruminococcus] obeum
0.647828	[Ruminococcus] obeum	0.6818	Coprococcus comes CAG:19	0.7672	Bifidobacterium adolescentis	0.65683	Lachnospiraceae bacterium 5_1_63FAA	0.63162	[Eubacterium] hallii	0.65366	Streptococcus parasanguinis	0.62844	Clostridium sp. CAG:221	0.51093	Faecalibacterium prausnitzii	0.35261	Eubacterium rectale	0.30268	Streptococcus salivarius	0.21506	Coprobacillus sp. 8_2_54BFAA	0.46218	Intestinibacter bartlettii	0.72779	Anaerostipes hadrus	0.46988	Streptococcus salivarius	0.6215	Lactococcus lactis	1.0645	Streptococcus salivarius	0.61222	Intestinibacter bartlettii	0.33877	Eggerthella lenta	0.20824	Bacteroides caccae	0.78865	Bacteroides ovatus	0.35218	Eggerthella lenta			0.56784	Shigella flexneri	0.50412	Eubacterium rectale CAG:36	0.64326	Blautia sp. CAG:52
0.583776	Anaerostipes hadrus	0.67504	Ruminococcus sp. JC304	0.767	Blautia sp. KLE 1732	0.65186	[Eubacterium] hallii	0.54089	Akkermansia sp. CAG:344	0.5612	Lactococcus garvieae	0.58601	[Ruminococcus] obeum	0.48894	Ruminococcus obeum CAG:39	0.33622	[Ruminococcus] obeum	0.29371	Anaerostipes hadrus	0.20774	Erysipelotrichaceae bacterium CAG:64	0.44114	Streptococcus infantarius	0.66402	Coprococcus sp. CAG:131	0.46694	Methanobrevibacter smithii CAG:186	0.60903	Bifidobacterium stercoris	1.00854	Clostridium sp. SS2/1	0.41576	Ruminococcus sp. CAG:90	0.32079	Ruminococcus sp. CAG:9	0.20143	Shigella dysenteriae	0.77496	Anaerostipes hadrus	0.34619	Blautia sp. KLE 1732			0.55327	Eubacterium hallii CAG:12	0.4592	Roseburia sp. CAG:45	0.54361	Firmicutes bacterium CAG:41
0.562522	Akkermansia muciniphila	0.58138	Blautia sp. KLE 1732	0.75376	Coprococcus comes	0.63646	Dorea formicigenerans	0.51001	Shigella flexneri	0.49758	Eubacterium eligens CAG:72	0.55377	Coprococcus eutactus	0.47222	Eubacterium sp. CAG:146	0.27721	Tyzzerella nexilis	0.29283	Coprococcus comes	0.20654	Clostridiales bacterium VE202-18	0.39779	Blautia producta	0.59036	Eubacterium rectale	0.45986	Ruminococcus sp. CAG:9	0.58176	Enterococcus faecalis	0.96704	Blautia sp. CAG:37	0.37991	Streptococcus sp. SR4	0.31622	Coprococcus comes CAG:19	0.19193	Dorea formicigenerans	0.66008	Clostridium sp. CAG:91	0.34214	Dorea sp. AGR2135			0.5499	Ruminococcus obeum CAG:39	0.41625	Firmicutes bacterium CAG:270	0.4757	Adlercreutzia equolifaciens
0.512805	Collinsella aerofaciens	0.56682	Blautia sp. CAG:237	0.73434	Streptococcus lutetiensis	0.61161	Coprococcus comes	0.46555	Dorea formicigenerans	0.43728	Ruminococcus obeum CAG:39	0.53443	Bifidobacterium angulatum	0.46738	Lachnospiraceae bacterium 3_1_46FAA	0.26927	Eubacterium rectale CAG:36	0.2802	Faecalibacterium prausnitzii	0.19423	Coprobacillus sp. D7	0.38403	[Ruminococcus] obeum	0.55185	Ruminococcus sp. CAG:17	0.45899	Eubacterium hallii CAG:12	0.56303	Ruminococcus sp. CAG:17	0.89633	Bacteroides fragilis	0.37933	Firmicutes bacterium CAG:103	0.31334	Faecalibacterium prausnitzii	0.18988	[Eubacterium] hallii	0.61275	[Ruminococcus] obeum	0.34201	Collinsella aerofaciens			0.54158	Ruminococcus lactaris	0.4052	Oscillibacter sp. ER4	0.46367	Rothia mucilaginosa
0.509021	Eubacterium sp. CAG:146	0.54243	Firmicutes bacterium CAG:56	0.5865	Bifidobacterium pseudocatenulatum CAG:263	0.54342	Lachnospiraceae bacterium CAG:25	0.44439	Eubacterium hallii CAG:12	0.41224	Veillonella dispar	0.49544	Ruminococcus sp. JC304	0.44867	Blautia sp. CAG:37	0.25713	Faecalibacterium prausnitzii	0.27137	Dorea formicigenerans	0.19318	Erysipelatoclostridium ramosum	0.38104	Ruminococcus sp. JC304	0.52879	Blautia sp. CAG:52	0.44467	Streptococcus thermophilus	0.50382	Bifidobacterium kashiwanohense	0.85689	Bacteroides vulgatus	0.36671	Clostridium sp. CAG:302	0.31101	Lachnospiraceae bacterium 5_1_63FAA	0.17351	Bacteroides uniformis	0.56076	Ruminococcus sp. CAG:90	0.3358	Collinsella sp. 4_8_47FAA			0.51324	Collinsella sp. CAG:166	0.36475	Dorea sp. AGR2135	0.4416	Dorea longicatena CAG:42
0.49187	Collinsella sp. 4_8_47FAA	0.53598	Lachnospiraceae bacterium 5_1_63FAA	0.5826	Coprococcus comes CAG:19	0.53798	Roseburia inulinivorans	0.40201	Dorea longicatena CAG:42	0.41025	Ruminococcus sp. CAG:90	0.46975	Faecalibacterium prausnitzii	0.42256	Coprococcus comes	0.24814	Clostridium sp. SS2/1	0.23581	Roseburia inulinivorans	0.17515	Streptococcus thermophilus	0.33615	Megamonas funiformis	0.52311	Eubacterium rectale CAG:36	0.42039	Dorea longicatena	0.42557	Streptococcus macedonicus	0.82555	Lachnospiraceae bacterium 5_1_63FAA	0.3607	Ruminococcus obeum CAG:39	0.30364	Dorea formicigenerans	0.14558	Faecalibacterium prausnitzii	0.54601	Bacteroides fragilis	0.2971	Roseburia intestinalis			0.46092	Ruminococcus sp. CAG:90	0.3558	Bifidobacterium pseudocatenulatum CAG:263	0.37009	Ruminococcus obeum CAG:39
0.491076	bacterium LF-3	0.50764	[Eubacterium] hallii	0.53412	Firmicutes bacterium CAG:41	0.53387	Bifidobacterium pseudocatenulatum	0.40052	Klebsiella oxytoca	0.39677	Citrobacter freundii	0.4569	Collinsella aerofaciens	0.41811	Dialister invisus	0.24184	[Clostridium] clostridioforme	0.20582	Roseburia sp. CAG:471	0.1651	Anaerostipes hadrus	0.33328	Eggerthella lenta	0.50265	Eubacterium sp. CAG:202	0.36484	Prevotella copri CAG:164	0.35655	[Clostridium] spiroforme	0.769	Eggerthella lenta	0.35496	Clostridium sp. SS2/1	0.28743	Akkermansia sp. CAG:344	0.14445	Eubacterium hallii CAG:12	0.54383	Dorea formicigenerans	0.27037	Collinsella sp. CAG:166			0.46048	Streptococcus parasanguinis	0.34681	Dorea sp. CAG:105	0.34978	Bifidobacterium kashiwanohense
0.457703	Streptococcus thermophilus	0.49437	Oscillibacter sp. ER4	0.50766	Anaerostipes hadrus	0.5261	[Ruminococcus] obeum	0.36485	Collinsella aerofaciens	0.37741	Enterococcus durans	0.45	Blautia sp. KLE 1732	0.34053	Dialister invisus CAG:218	0.23206	Bifidobacterium longum	0.1881	Shigella boydii	0.15667	Coprobacillus sp. CAG:183	0.32245	Adlercreutzia equolifaciens	0.44755	Firmicutes bacterium CAG:270	0.34595	Streptococcus macedonicus	0.3525	Bifidobacterium adolescentis CAG:119	0.73135	Ruminococcus obeum CAG:39	0.34701	Ruminococcus sp. JC304	0.28191	Ruminococcus lactaris	0.13676	[Clostridium] clostridioforme	0.53127	Firmicutes bacterium CAG:41	0.26891	Bacteroides vulgatus			0.42482	Bifidobacterium longum	0.33422	Clostridium sp. CAG:302	0.32729	Streptococcus salivarius
0.453021	Firmicutes bacterium CAG:270	0.4923	Firmicutes bacterium CAG:65	0.48942	Weissella confusa	0.51225	Ruminococcus lactaris	0.36232	Eubacterium sp. CAG:251	0.36198	Klebsiella oxytoca	0.43384	Collinsella sp. 4_8_47FAA	0.33713	Roseburia inulinivorans	0.18896	Ruminococcus lactaris	0.18232	Tyzzerella nexilis	0.15624	Streptococcus salivarius	0.31131	Eubacterium rectale	0.42233	Streptococcus salivarius	0.33395	Clostridiales bacterium VE202-26	0.33022	Ruminococcus sp. CAG:9	0.64999	Bifidobacterium adolescentis CAG:119	0.33972	Bifidobacterium adolescentis CAG:119	0.23443	Lachnospiraceae bacterium CAG:25	0.13649	Clostridiales bacterium VE202-27	0.52586	Firmicutes bacterium CAG:24	0.26441	Eubacterium ramulus			0.41887	Dorea formicigenerans	0.33062	Blautia sp. CAG:52	0.31743	Dorea sp. AGR2135
0.447389	Ruminococcus sp. CAG:90	0.47169	Bacteroides vulgatus	0.48807	Bifidobacterium sp. 12_1_47BFAA	0.50668	Ruminococcus sp. CAG:17	0.35814	Ruminococcus sp. CAG:90	0.30488	Blautia sp. CAG:37	0.39907	Eubacterium eligens CAG:72	0.32718	Roseburia sp. CAG:471	0.18567	Eubacterium sp. 3_1_31	0.17135	Firmicutes bacterium CAG:212	0.14422	[Clostridium] innocuum	0.30341	Dialister sp. CAG:357	0.41815	Faecalibacterium prausnitzii	0.33028	Prevotella copri	0.32139	Faecalibacterium prausnitzii	0.64376	Lachnospiraceae bacterium CAG:25	0.33384	Eubacterium sp. CAG:146	0.22894	[Clostridium] clostridioforme	0.12836	Clostridium sp. SS2/1	0.51267	Ruminococcus sp. JC304	0.25561	Lachnospiraceae bacterium CAG:25			0.41218	Faecalibacterium prausnitzii	0.32056	Eggerthella lenta	0.31271	Anaerostipes hadrus
0.443733	Streptococcus salivarius	0.47078	[Eubacterium] siraeum	0.48324	Ruminococcus sp. CAG:90	0.45877	Roseburia intestinalis	0.35548	Enterobacter asburiae	0.2851	Roseburia inulinivorans	0.39356	Bifidobacterium longum	0.30735	bacterium LF-3	0.18011	Eubacterium ramulus	0.16402	Lactococcus garvieae	0.14194	Weissella confusa	0.28907	Ruminococcus sp. CAG:108	0.41225	Catenibacterium mitsuokai	0.32178	[Clostridium] scindens	0.29811	Dorea formicigenerans	0.59993	Blautia sp. CAG:237	0.32119	Leuconostoc lactis	0.20897	Ruminococcus sp. CAG:17	0.12753	Lachnospiraceae bacterium 8_1_57FAA	0.47949	Clostridium sp. SS2/1	0.25372	Dorea formicigenerans CAG:28			0.38191	Bifidobacterium stercoris	0.30736	Blautia sp. CAG:37	0.29608	Atopobium sp. ICM58
0.43229	Bifidobacterium stercoris	0.4494	Adlercreutzia equolifaciens	0.45752	Parvimonas micra	0.45346	Lactobacillus delbrueckii	0.35539	Klebsiella sp.	0.28457	Lactococcus lactis	0.3772	Dorea longicatena CAG:42	0.30124	Firmicutes bacterium CAG:24	0.17961	Roseburia inulinivorans	0.16142	Salmonella enterica	0.11549	Streptococcus parasanguinis	0.26216	Eggerthella sp. HGA1	0.4118	Coprococcus comes	0.29807	Eggerthella lenta	0.28424	Enterococcus faecium	0.5468	Streptococcus parasanguinis	0.30652	Lachnospiraceae bacterium 5_1_63FAA	0.19012	Tyzzerella nexilis	0.12667	Slackia piriformis	0.47471	Peptoclostridium difficile	0.25039	Enterococcus faecium			0.37026	Firmicutes bacterium CAG:41	0.28861	bacterium LF-3	0.28047	Eubacterium sp. CAG:146
0.430058	Ruminococcus sp. JC304	0.42673	Eubacterium siraeum CAG:80	0.45607	Lactococcus garvieae	0.43954	Eubacterium hallii CAG:12	0.3319	Klebsiella sp. 18A069	0.27141	Shigella sonnei	0.35033	Ruminococcus lactaris	0.30037	Dorea longicatena CAG:42	0.16149	Coprococcus comes	0.15769	Ruminococcus sp. JC304	0.10556	Bacteroides fragilis	0.25827	Eggerthella sp. CAG:298	0.40419	Dorea formicigenerans	0.29601	Ruminococcus sp. CAG:17	0.27948	Ruminococcus lactaris	0.54593	Eggerthella sp. HGA1	0.30063	Dorea longicatena	0.18839	Adlercreutzia equolifaciens	0.12655	Lachnospiraceae bacterium 1_1_57FAA	0.44723	Bifidobacterium longum	0.245	Blautia sp. CAG:257			0.36871	Coprococcus comes	0.27206	Dorea formicigenerans CAG:28	0.27805	Coprococcus comes
0.428108	Eubacterium sp. CAG:202	0.41766	Lachnospiraceae bacterium CAG:25	0.43783	Blautia sp. CAG:37	0.43072	Tyzzerella nexilis	0.32372	Collinsella sp. 4_8_47FAA	0.26897	Rothia mucilaginosa	0.34509	Catenibacterium mitsuokai	0.29348	Ruminococcus sp. CAG:17	0.16106	Catonella morbi	0.15724	Citrobacter freundii			0.25597	Eggerthella sp. 1_3_56FAA	0.36599	Blautia sp. CAG:37	0.29136	Dorea formicigenerans	0.26622	Coprococcus comes	0.51319	Bifidobacterium pseudocatenulatum CAG:263	0.29748	Clostridium sp. CAG:221	0.18441	Roseburia sp. CAG:100	0.12317	Salmonella enterica	0.42782	Dorea sp. CAG:317	0.23934	Coprococcus comes			0.28305	Anaerostipes hadrus	0.26479	Coprococcus comes	0.27213	Bifidobacterium pseudocatenulatum
0.424055	Bifidobacterium kashiwanohense	0.40048	Dorea longicatena CAG:42	0.41685	[Ruminococcus] obeum	0.34403	Eggerthella sp. CAG:298	0.29934	Enterobacter hormaechei	0.25018	Firmicutes bacterium CAG:41	0.3449	Collinsella sp. CAG:166	0.28779	Lachnospiraceae bacterium 1_1_57FAA	0.16013	Roseburia hominis	0.15517	Bifidobacterium sp. 12_1_47BFAA			0.24328	Firmicutes bacterium CAG:65	0.35347	Roseburia intestinalis	0.28648	Lactococcus lactis	0.2539	Collinsella sp. 4_8_47FAA	0.51009	Bacteroides uniformis	0.28059	Streptococcus salivarius CAG:79	0.18421	Eggerthella sp. 1_3_56FAA	0.11884	Coprococcus sp. HPP0074	0.42175	Alistipes putredinis	0.23162	Roseburia hominis			0.23892	Coprococcus comes CAG:19	0.26413	Ruminococcus sp. CAG:90	0.24268	Prevotella sp. CAG:891
0.405035	Collinsella sp. CAG:166	0.39828	Roseburia inulinivorans	0.40174	Actinomyces sp. oral taxon 172	0.33592	Bifidobacterium sp. 12_1_47BFAA	0.26406	Streptococcus parasanguinis	0.24802	Bacteroides sp. D2	0.33733	Bifidobacterium adolescentis	0.2858	[Ruminococcus] torques	0.15973	Roseburia intestinalis	0.1492	Streptococcus gallolyticus			0.23597	Eubacterium rectale CAG:36	0.34322	Clostridium sp. SS2/1	0.26249	Coprococcus comes	0.24813	Collinsella aerofaciens	0.47903	Dorea formicigenerans	0.26607	Clostridium sp. CAG:352	0.17385	Eggerthella sp. HGA1	0.11346	Lachnospiraceae bacterium 3_1_46FAA	0.40969	Bacteroides sp. 4_1_36	0.23052	Lachnospiraceae bacterium 1_4_56FAA			0.21016	Ruminococcus sp. JC304	0.2435	Anaerostipes hadrus	0.24059	Ruminococcus lactaris
0.404053	Blautia sp. CAG:52	0.38753	[Clostridium] clostridioforme	0.39353	Dorea longicatena CAG:42	0.33253	Dorea longicatena CAG:42	0.26342	Collinsella sp. CAG:166	0.23504	Ruminococcus sp. JC304	0.32375	Dorea sp. AGR2135	0.28486	Lachnospiraceae bacterium 8_1_57FAA	0.15389	Dorea sp. AGR2135	0.14639	Lachnospiraceae bacterium 2_1_58FAA			0.23331	Dorea formicigenerans	0.33858	Lachnospiraceae bacterium 5_1_63FAA	0.26199	Intestinibacter bartlettii	0.21919	Collinsella sp. CAG:166	0.47373	Eggerthella sp. 1_3_56FAA	0.25189	Roseburia inulinivorans	0.17259	Streptococcus parasanguinis	0.11155	Klebsiella pneumoniae	0.37882	Alistipes sp. CAG:53	0.22862	Eggerthella sp. HGA1			0.20284	Clostridium sp. SS2/1	0.23051	Shigella sonnei	0.23666	Blautia sp. CAG:37
0.381822	uncultured phage crAssphage	0.3728	Escherichia coli	0.38242	Adlercreutzia equolifaciens	0.33216	Coprococcus comes CAG:19	0.21696	Streptococcus salivarius	0.23082	Tyzzerella nexilis	0.30817	Dorea sp. CAG:105	0.27248	Eubacterium ventriosum	0.15367	Blautia hansenii	0.14543	Clostridium sp. SS2/1			0.22427	Gordonibacter pamelaeae	0.29914	Ruminococcus sp. JC304	0.25682	Gordonibacter pamelaeae	0.21173	Bifidobacterium sp. 12_1_47BFAA	0.43486	Bacteroides ovatus	0.2439	Dorea formicigenerans	0.17193	Lactococcus lactis	0.10931	Ruminococcus sp. CAG:90	0.37798	Parabacteroides distasonis	0.21952	Coprobacillus sp. 8_2_54BFAA			0.19619	Subdoligranulum variabile	0.20756	Ruminococcus sp. JC304	0.22847	Clostridium sp. JCC
0.380858	Catenibacterium sp. CAG:290	0.36663	Ruminococcus lactaris	0.37369	Bifidobacterium longum CAG:69	0.29991	Bifidobacterium longum CAG:69	0.21537	Salmonella enterica	0.22813	Shigella flexneri	0.3041	Blautia sp. CAG:37	0.27007	Escherichia coli	0.15023	Streptococcus suis	0.14513	Blautia sp. KLE 1732			0.21957	Ruminococcus sp. CAG:57	0.27506	Roseburia inulinivorans	0.24822	Enterococcus saccharolyticus	0.21122	Streptococcus parasanguinis	0.41728	Alistipes putredinis	0.22699	Streptococcus infantarius	0.1709	Roseburia inulinivorans	0.10836	Ruminococcus sp. JC304	0.36634	Subdoligranulum variabile	0.21768	Faecalibacterium prausnitzii			0.17993	Bifidobacterium adolescentis CAG:119	0.19718	Firmicutes bacterium CAG:41	0.21418	[Ruminococcus] gnavus
0.358424	Enterococcus faecium	0.36472	Ruminococcus obeum CAG:39	0.36535	Gordonibacter pamelaeae	0.29577	Bifidobacterium breve	0.21142	Ruminococcus sp. JC304	0.22327	Eubacterium sp. CAG:146	0.28988	Akkermansia muciniphila	0.21108	Eggerthella lenta	0.14046	Firmicutes bacterium CAG:41	0.14113	Enterococcus faecalis			0.21426	Lactococcus lactis	0.25596	Ruminococcus lactaris	0.24423	Blautia sp. CAG:257	0.18741	Adlercreutzia equolifaciens	0.38042	Bacteroides finegoldii	0.22497	Lactococcus garvieae	0.16475	Eubacterium rectale	0.10789	Roseburia inulinivorans	0.36181	Bacteroides vulgatus	0.21024	Roseburia inulinivorans			0.17521	Shigella sonnei	0.19145	Firmicutes bacterium CAG:65	0.21214	Actinomyces sp. ICM47
0.358032	Ruminococcus obeum CAG:39	0.34924	Bacteroides uniformis	0.35225	Bifidobacterium breve	0.28019	[Bacteroides] pectinophilus	0.19971	Anaerostipes hadrus	0.22152	Bacteroides sp. 3_1_40A	0.28632	Coprococcus eutactus CAG:665	0.20016	Coprococcus comes CAG:19	0.13623	Lachnospiraceae bacterium 5_1_63FAA	0.1354	[Ruminococcus] obeum			0.20703	Megamonas rupellensis	0.25079	Bifidobacterium sp. 12_1_47BFAA	0.24401	Dorea longicatena CAG:42	0.18117	Lactococcus garvieae	0.34995	Blautia sp. KLE 1732	0.22014	Clostridium bartlettii CAG:1329	0.14536	Enterococcus faecalis	0.10583	Lachnospiraceae bacterium 9_1_43BFAA	0.34534	[Clostridium] clostridioforme	0.20909	[Clostridium] clostridioforme			0.1722	Bacteroides dorei	0.18014	Lachnospiraceae bacterium 1_1_57FAA	0.18189	Ruminococcus sp. CAG:17
0.3331	Shigella flexneri	0.33904	Dorea sp. AGR2135	0.35008	Klebsiella oxytoca	0.27806	[Ruminococcus] gnavus	0.18016	Kluyvera ascorbata	0.22035	Bacteroides vulgatus CAG:6	0.27919	Ruminococcus sp. CAG:90	0.19127	Ruminococcus lactaris	0.13194	Flavonifractor plautii	0.12355	Streptococcus thermophilus			0.19367	Bacteroides dorei	0.23055	Lachnospiraceae bacterium CAG:25	0.21253	Streptococcus pasteurianus	0.17758	Streptococcus sp. ACS2	0.33094	Peptoclostridium difficile	0.21569	Lachnospiraceae bacterium CAG:25	0.14506	Eubacterium ramulus	0.10531	Dielma fastidiosa	0.3275	Bacteroides cellulosilyticus	0.2064	Eggerthella sp. 1_3_56FAA			0.16744	Bacteroides sp. 3_1_33FAA	0.17963	Shigella flexneri	0.17794	Actinomyces sp. oral taxon 172
0.332739	Clostridium sp. SS2/1	0.296	Streptococcus suis	0.35001	Eggerthella lenta	0.26046	Faecalibacterium prausnitzii	0.17138	Bifidobacterium adolescentis	0.21428	Bacteroides sp. 4_3_47FAA	0.27838	Ruminococcus obeum CAG:39	0.18572	Roseburia inulinivorans CAG:15	0.12101	Lachnospiraceae bacterium 1_4_56FAA	0.12274	Coprococcus comes CAG:19			0.18302	Lachnospiraceae bacterium 8_1_57FAA	0.22401	Bifidobacterium ruminantium	0.212	Enterococcus casseliflavus	0.16937	Streptococcus agalactiae	0.32939	Ruminococcus sp. JC304	0.19515	Mycoplasma sp. CAG:956	0.13952	Parabacteroides distasonis	0.10302	Roseburia hominis	0.32532	Ruminococcus sp. CAG:330	0.20309	Bacteroides ovatus			0.16719	Streptococcus sanguinis	0.17922	Lachnospiraceae bacterium 8_1_57FAA	0.16623	Faecalibacterium prausnitzii
0.324781	Bifidobacterium bifidum	0.28173	Roseburia hominis	0.34333	Gemella morbillorum	0.24507	Roseburia hominis	0.15802	Coprococcus comes	0.20477	Mycobacterium tuberculosis	0.24662	Firmicutes bacterium CAG:114	0.18118	[Ruminococcus] gnavus	0.11659	Faecalitalea cylindroides	0.12274	Shigella dysenteriae			0.1794	Lachnospiraceae bacterium 1_1_57FAA	0.20798	Roseburia intestinalis CAG:13	0.20802	Streptococcus oralis	0.16396	[Ruminococcus] gnavus	0.31877	Faecalibacterium prausnitzii	0.19265	Lactococcus lactis	0.13741	Streptococcus thermophilus	0.10083	Eubacterium rectale	0.32155	Bacteroides stercoris CAG:120	0.19489	Ruminococcus lactaris			0.15943	Streptococcus sp. F0442	0.17683	Ruminococcus lactaris	0.16143	Turicibacter sanguinis
0.319264	Ruminococcus sp. CAG:108	0.25776	Eubacterium hallii CAG:12	0.33969	Peptostreptococcus stomatis	0.23885	[Clostridium] clostridioforme	0.14894	Streptococcus pasteurianus	0.2027	[Eubacterium] eligens	0.24355	Ruminococcus sp. CAG:108	0.17772	[Eubacterium] hallii	0.10721	Blautia schinkii	0.12191	Peptoclostridium difficile			0.17919	Clostridium bartlettii CAG:1329	0.16591	Intestinibacter bartlettii	0.19807	[Ruminococcus] gnavus	0.15802	Roseburia intestinalis	0.31313	Bifidobacterium angulatum	0.19172	bacterium LF-3	0.12625	Eubacterium hallii CAG:12			0.3193	Bacteroides caccae	0.17722	[Ruminococcus] obeum			0.15233	Streptococcus infantarius	0.16949	Roseburia inulinivorans	0.15833	Subdoligranulum variabile
0.310865	Lactobacillus ruminis	0.23316	Peptoclostridium difficile	0.31612	Bifidobacterium bifidum	0.21594	Ruminococcus obeum CAG:39	0.14686	Holdemanella biformis	0.19798	Roseburia inulinivorans CAG:15	0.22936	Dorea formicigenerans CAG:28	0.17766	Dorea sp. CAG:317	0.1041	Ruminococcus sp. CAG:90	0.11746	Lachnospiraceae bacterium 5_1_63FAA			0.16925	Anaerofustis stercorihominis	0.15717	Adlercreutzia equolifaciens	0.17651	Bifidobacterium pseudocatenulatum	0.15351	Dorea sp. CAG:105	0.29708	Bifidobacterium sp. 12_1_47BFAA	0.18826	Faecalibacterium prausnitzii	0.12354	[Ruminococcus] gnavus			0.31888	Lachnospiraceae bacterium 5_1_63FAA	0.15904	Eubacterium rectale			0.14989	Peptoclostridium difficile	0.16707	Akkermansia muciniphila CAG:154	0.1581	Clostridium sp. SS2/1
0.30071	Blautia sp. CAG:237	0.22947	Streptococcus salivarius	0.28471	Rothia mucilaginosa	0.21056	Peptoclostridium difficile	0.13912	Shigella sonnei	0.1965	Citrobacter sp. KTE32	0.21613	Ruminococcus sp. CAG:17	0.17576	Dorea sp. AGR2135	0.10059	[Eubacterium] hallii	0.11321	Eubacterium sp. CAG:146			0.15884	Ruminococcus obeum CAG:39	0.1532	[Eubacterium] hallii	0.17361	Clostridium sp. CAG:265	0.14844	Blautia sp. CAG:37	0.28778	Bifidobacterium breve	0.18664	Roseburia sp. CAG:471					0.30956	Alistipes shahii	0.14694	Blautia hansenii			0.14955	Shigella boydii	0.15951	Holdemania filiformis	0.15669	Tyzzerella nexilis
0.284495	Ruminococcus lactaris	0.22589	Bacteroides sp. D20	0.28091	Ruminococcus sp. JC304	0.19407	Eubacterium ramulus	0.13665	[Ruminococcus] gnavus	0.16085	Dorea sp. AGR2135	0.2111	Firmicutes bacterium CAG:65	0.17408	Ruminococcus bicirculans			0.11253	Erysipelatoclostridium ramosum			0.15783	Escherichia coli	0.15318	Bacteroides vulgatus	0.16153	Enterococcus faecium	0.14567	Streptococcus thermophilus CAG:236	0.26807	Bifidobacterium bifidum CAG:234	0.17047	Clostridium sp. CAG:127					0.30683	Tyzzerella nexilis	0.1465	Roseburia sp. CAG:471			0.14884	Streptococcus australis	0.15437	Clostridium sp. CAG:417	0.15046	Streptococcus australis
0.283439	Bifidobacterium pseudocatenulatum	0.22448	Eubacterium ramulus	0.27757	Dorea formicigenerans	0.17349	Ruminococcus sp. JC304	0.13571	Roseburia inulinivorans	0.15607	Veillonella sp. oral taxon 158	0.2104	Roseburia intestinalis	0.1706	Roseburia hominis			0.10912	Streptococcus infantarius			0.15425	Peptoclostridium difficile	0.13746	Bifidobacterium longum CAG:69	0.15538	Faecalibacterium prausnitzii	0.14359	Roseburia inulinivorans	0.26251	Bacteroides dorei	0.16142	Clostridium sp. CAG:91					0.30579	Dorea sp. AGR2135	0.13857	Streptococcus suis			0.14671	Roseburia inulinivorans	0.15009	Eggerthella sp. HGA1	0.14915	Actinomyces sp. S6-Spd3
0.270875	Holdemanella biformis	0.20998	Roseburia intestinalis	0.26553	Intestinibacter bartlettii	0.16548	Bifidobacterium pseudocatenulatum CAG:263	0.13234	Enterobacter sp. MGH 33	0.15078	Citrobacter amalonaticus	0.20868	Blautia sp. CAG:52	0.1705	Ruminococcus sp. JC304			0.10696	Coprobacillus sp. 8_2_54BFAA			0.14884	Dorea sp. CAG:317	0.13336	Coprococcus comes CAG:19	0.14292	Streptococcus suis	0.13898	Coprococcus comes CAG:19	0.23147	Roseburia inulinivorans	0.15893	Ruminococcus lactaris					0.30393	Phascolarctobacterium sp. CAG:207	0.13345	Clostridiales bacterium VE202-27			0.13137	Streptococcus mitis	0.14908	Adlercreutzia equolifaciens	0.14124	Roseburia inulinivorans
0.270277	Coprococcus comes	0.20635	Firmicutes bacterium CAG:212	0.23104	Clostridium sp. SS2/1	0.15725	Streptococcus macedonicus	0.13173	Shigella boydii	0.14985	Enterobacteriaceae bacterium strain FGI 57	0.2056	[Eubacterium] eligens	0.16021	Roseburia intestinalis			0.10384	Coprobacillus sp. 3_3_56FAA			0.14858	Prevotella copri CAG:164	0.12798	Peptoclostridium difficile	0.14289	Coprococcus comes CAG:19	0.13421	Anaerostipes hadrus	0.20034	Roseburia intestinalis	0.15873	Eggerthella sp. CAG:1427					0.29523	Streptococcus thermophilus	0.1333	[Clostridium] scindens			0.12968	Dorea longicatena CAG:42	0.14901	Firmicutes bacterium CAG:83	0.13701	Terrisporobacter othiniensis
0.267469	Lachnospiraceae bacterium 5_1_63FAA	0.20492	Firmicutes bacterium CAG:114	0.21767	Ruminococcus obeum CAG:39	0.15527	Clostridium sp. M62/1	0.13004	Eggerthella sp. CAG:298	0.14689	Faecalibacterium sp. CAG:82	0.20224	Roseburia inulinivorans	0.14851	Tyzzerella nexilis			0.10331	Bifidobacterium longum CAG:69			0.14636	[Clostridium] clostridioforme	0.12088	Lactococcus lactis	0.14147	Peptoclostridium difficile	0.12558	Lactobacillus paracasei	0.19764	Intestinibacter bartlettii	0.15811	Eubacterium rectale					0.29371	Roseburia inulinivorans	0.1296	Clostridiales bacterium VE202-26			0.12454	Eubacterium sp. CAG:146	0.14365	[Clostridium] clostridioforme	0.13521	Clostridium sp. CAG:221
0.258502	Lachnospiraceae bacterium 2_1_58FAA	0.19374	Clostridium sp. CAG:62	0.21556	Bifidobacterium stercoris	0.15509	Eubacterium ventriosum	0.12658	Enterobacter sp. BIDMC 29	0.14559	[Ruminococcus] gnavus	0.19654	[Eubacterium] siraeum	0.14456	Eggerthella sp. 1_3_56FAA			0.10233	Dorea sp. AGR2135			0.14213	Clostridium sp. JCC	0.11954	Streptococcus parasanguinis	0.13873	Ruminococcus lactaris	0.11974	Tyzzerella nexilis	0.19625	Dorea longicatena CAG:42	0.15045	Firmicutes bacterium CAG:24					0.2843	Dorea longicatena	0.12435	Flavonifractor plautii			0.12352	Lachnospiraceae bacterium 3_1_46FAA	0.14344	Lachnospiraceae bacterium 3_1_46FAA	0.13215	Streptococcus mitis
0.249196	Clostridium sp. CAG:352	0.19194	Dorea formicigenerans CAG:28	0.21368	Lachnospiraceae bacterium 5_1_63FAA	0.14714	Weissella cibaria	0.11501	Dorea sp. AGR2135	0.14081	Citrobacter sp. KTE151	0.19611	Senegalimassilia anaerobia	0.139	Eggerthella sp. HGA1			0.1022	Coprobacillus sp. D7			0.14054	Firmicutes bacterium CAG:103	0.11885	Eubacterium sp. CAG:251	0.1272	[Clostridium] clostridioforme	0.11939	Intestinibacter bartlettii	0.18821	Roseburia sp. CAG:471	0.14179	Dorea sp. CAG:105					0.2755	[Clostridium] leptum	0.12156	Clostridium sp. KLE 1755			0.11994	Lachnospiraceae bacterium 5_1_63FAA	0.14115	Eggerthella sp. 1_3_56FAA	0.13018	Lachnospiraceae bacterium 1_4_56FAA
0.239824	Bacteroides vulgatus	0.1899	Lachnospiraceae bacterium 7_1_58FAA	0.2077	Streptococcus constellatus	0.13555	Akkermansia muciniphila CAG:154	0.11184	Akkermansia muciniphila	0.14036	Eggerthella lenta	0.18983	Bifidobacterium catenulatum	0.13718	[Clostridium] clostridioforme			0.10059	Clostridiales bacterium VE202-18			0.13815	Ruminococcus sp. CAG:17	0.11825	Tyzzerella nexilis	0.12609	Enterococcus italicus	0.11775	Clostridium sp. CAG:221	0.18584	Eubacterium sp. CAG:146	0.14073	Coprococcus sp. CAG:131					0.27408	Roseburia intestinalis	0.11712	Clostridium sp. M62/1			0.11952	[Ruminococcus] gnavus	0.13962	Eubacterium ventriosum	0.12923	Actinomyces sp. ICM54
0.232307	Dorea longicatena CAG:42	0.1754	Collinsella aerofaciens	0.20654	Streptococcus sp. SR4	0.13521	Subdoligranulum variabile	0.11144	Citrobacter sp. KTE32	0.13499	Bacteroides dorei	0.18875	Oscillibacter sp. ER4	0.13322	Bacteroides fragilis							0.13732	Prevotella copri	0.11601	Dorea sp. CAG:105	0.12528	Ruminococcus sp. JC304	0.11751	Lactobacillus farciminis	0.18071	Bacteroides sartorii	0.13954	Senegalimassilia anaerobia					0.27273	Ruminococcus obeum CAG:39	0.11554	Erysipelotrichaceae bacterium 21_3			0.11431	Dorea sp. AGR2135	0.13927	Peptoclostridium difficile	0.12467	Peptoclostridium difficile
0.225387	Peptoclostridium difficile	0.17411	Ruminococcus sp. CAG:90	0.20049	Bifidobacterium kashiwanohense	0.12282	Faecalitalea cylindroides	0.10926	Clostridium sp. SS2/1	0.13352	Salmonella enterica	0.1812	Clostridium sp. CAG:265	0.13144	Firmicutes bacterium CAG:56							0.1368	Lachnospiraceae bacterium 3_1_46FAA	0.1126	[Ruminococcus] gnavus	0.11856	Eubacterium limosum	0.11688	Streptococcus equinus	0.17327	Gordonibacter pamelaeae	0.13712	Roseburia sp. CAG:18					0.25365	[Bacteroides] pectinophilus	0.11514	Campylobacter jejuni			0.11383	Streptococcus thermophilus CAG:236	0.1352	Tyzzerella nexilis	0.12323	[Clostridium] clostridioforme
0.217681	Bacteroides uniformis	0.17399	Subdoligranulum variabile	0.17975	Bacteroides barnesiae	0.12133	Akkermansia muciniphila	0.10891	Citrobacter sedlakii	0.13124	Dorea formicigenerans CAG:28	0.17227	Eubacterium siraeum CAG:80	0.12214	Intestinibacter bartlettii							0.12763	Ruminococcus lactaris	0.11164	Bacteroides ovatus	0.11732	Eggerthella sp. 1_3_56FAA	0.11645	Eubacterium sp. CAG:146	0.16828	Coprococcus comes	0.13531	Prevotella copri CAG:164					0.25219	Lachnospiraceae bacterium CAG:25	0.11509	Clostridiales bacterium VE202-18			0.10948	Streptococcus sp. HSISS1	0.13277	Clostridium sp. SS2/1	0.12103	Firmicutes bacterium CAG:56
0.214397	Clostridium sp. CAG:245	0.16773	Collinsella sp. 4_8_47FAA	0.17657	Ruminococcus lactaris	0.12079	Lachnospiraceae bacterium 3_1_46FAA	0.10851	Citrobacter sp. KTE30	0.12905	Klebsiella variicola	0.16931	Ruminococcus sp. CAG:177	0.12025	Ruminococcus sp. CAG:57							0.1243	Subdoligranulum sp. 4_3_54A2FAA	0.11117	Bifidobacterium kashiwanohense	0.11707	Roseburia sp. CAG:18	0.11231	Streptococcus suis	0.15376	Ruminococcus lactaris	0.13025	Roseburia inulinivorans CAG:15					0.2488	Blautia sp. CAG:237	0.11489	Coprococcus sp. HPP0048			0.10866	Lachnospiraceae bacterium 8_1_57FAA	0.13237	Bacteroides dorei	0.12098	Actinomyces odontolyticus
0.21364	Catenibacterium mitsuokai	0.16444	Bacteroides fragilis	0.17307	Shigella flexneri	0.11974	Eubacterium desmolans	0.10824	Eggerthella lenta	0.12592	Streptococcus sp. ACS2	0.15542	Eubacterium ventriosum	0.11905	Adlercreutzia equolifaciens							0.12151	Ruminococcus callidus	0.10758	Clostridium sp. CAG:417	0.11588	Clostridium bartlettii CAG:1329	0.11106	Bacteroides vulgatus	0.14646	Bifidobacterium longum CAG:69	0.12937	Enterococcus faecium					0.24808	Bacteroides thetaiotaomicron	0.10632	Coprobacillus sp. 3_3_56FAA			0.10784	Adlercreutzia equolifaciens	0.12826	[Eubacterium] hallii	0.12022	Eubacterium ventriosum
0.212659	Bifidobacterium adolescentis CAG:119	0.16151	Tyzzerella nexilis	0.17004	Streptococcus sp. HSISM1	0.11692	Lachnospiraceae bacterium 8_1_57FAA	0.10737	Tyzzerella nexilis	0.12575	Enterococcus casseliflavus	0.15463	Peptoclostridium difficile	0.10341	Clostridium sp. CAG:221							0.11996	Eubacterium sp. CAG:161	0.10701	[Clostridium] clostridioforme	0.1156	Adlercreutzia equolifaciens	0.11019	Peptoclostridium difficile	0.1426	Tyzzerella nexilis	0.12534	Gordonibacter pamelaeae					0.24193	Eubacterium ramulus	0.10249	Coprobacillus sp. D7			0.10664	Lachnospiraceae bacterium 1_1_57FAA	0.11993	Alistipes putredinis	0.11273	Lachnospiraceae bacterium 5_1_63FAA
0.210383	Firmicutes bacterium CAG:41	0.15387	Barnesiella intestinihominis	0.1657	Streptococcus salivarius CAG:79	0.11407	Streptococcus suis	0.10378	Pluralibacter gergoviae	0.12507	Peptostreptococcus anaerobius	0.15186	Blautia sp. CAG:237	0.10078	Dorea formicigenerans CAG:28							0.119	Clostridiales bacterium VE202-14	0.10331	Eubacterium ramulus	0.11517	Eggerthella sp. HGA1	0.10877	Bifidobacterium longum CAG:69	0.13852	Eubacterium rectale	0.12093	Coprococcus comes					0.23731	Subdoligranulum sp. 4_3_54A2FAA					0.10024	Salmonella enterica	0.11433	[Ruminococcus] torques	0.10881	Actinomyces sp. ICM39
0.205622	Bacteroides fragilis	0.14764	Bacteroides caccae	0.16462	Bifidobacterium catenulatum	0.11371	Lachnospiraceae bacterium 1_1_57FAA	0.10271	Ruminococcus lactaris	0.12491	Bacteroides fragilis CAG:47	0.15101	Enterobacter cloacae									0.11512	Streptococcus equinus	0.10039	Roseburia hominis	0.11173	Roseburia inulinivorans	0.10768	Bifidobacterium breve	0.13111	Bifidobacterium ruminantium	0.11817	Eubacterium ramulus					0.22969	Roseburia sp. CAG:471							0.11275	Roseburia hominis	0.10794	Dorea formicigenerans CAG:28
0.20111	Tyzzerella nexilis	0.14337	Collinsella sp. CAG:166	0.15913	[Ruminococcus] gnavus	0.10455	Lachnospiraceae bacterium 1_4_56FAA			0.12122	Anaerostipes hadrus	0.1489	Eubacterium ramulus									0.11039	[Ruminococcus] torques			0.10472	Ruminococcus sp. CAG:108	0.10544	Firmicutes bacterium CAG:212	0.12891	Ruminococcus sp. CAG:90	0.1129	Weissella confusa					0.22747	Eubacterium ventriosum							0.11049	[Ruminococcus] gnavus	0.10295	Blautia producta
0.195627	Firmicutes bacterium CAG:460	0.14239	[Ruminococcus] gnavus	0.15389	Peptoclostridium difficile	0.10358	[Clostridium] bolteae			0.12025	Ruminococcus lactaris	0.1461	Clostridium sp. M62/1									0.11036	Clostridium sp. CAG:221			0.1027	Streptococcus equinus	0.105	Subdoligranulum variabile	0.12746	Bacteroides caccae	0.11163	Firmicutes bacterium CAG:212					0.22559	Firmicutes bacterium CAG:65							0.10235	Eubacterium sp. CAG:115	0.10216	Streptococcus sp. HSISM1
0.193123	Lachnospiraceae bacterium CAG:25	0.14184	Alistipes putredinis CAG:67	0.15112	Klebsiella variicola					0.12022	Enterobacter sp. 44593	0.1439	Roseburia hominis									0.1101	Clostridium sp. CAG:138					0.1042	Eubacterium ramulus	0.12719	Bacteroides sp. 4_3_47FAA	0.1116	Eubacterium rectale CAG:36					0.22117	[Ruminococcus] gnavus							0.10119	Alistipes sp. 627
0.185369	Firmicutes bacterium CAG:321	0.13664	Faecalitalea cylindroides	0.14856	Blautia sp. CAG:52					0.11693	Enterobacter sp. 35730	0.13307	Prevotella copri CAG:164									0.10551	Bacteroides vulgatus					0.10312	Eubacterium rectale	0.12355	Dorea sp. AGR2135	0.10992	Clostridiales bacterium VE202-21					0.21659	Holdemania filiformis
0.183233	Roseburia inulinivorans	0.12615	[Clostridium] bolteae	0.14344	Bacteroides vulgatus					0.1146	Dorea longicatena	0.1329	Coprococcus comes									0.10501	Dorea longicatena							0.11433	[Ruminococcus] gnavus	0.10582	Clostridium sp. JCC					0.21391	Roseburia hominis
0.182869	Firmicutes bacterium CAG:24	0.12604	Bacteroides sp. CAG:20	0.1429	Lachnospiraceae bacterium CAG:25					0.11358	Eubacterium rectale	0.13052	[Bacteroides] pectinophilus									0.10451	Streptococcus sp. SR4							0.10382	Bacteroides sp. 3_1_40A	0.10404	Prevotella copri					0.2086	Firmicutes bacterium CAG:270
0.180479	Dorea sp. AGR2135	0.12548	Roseburia sp. CAG:471	0.14275	Bifidobacterium adolescentis CAG:119					0.11075	Peptoclostridium difficile	0.12607	Tyzzerella nexilis									0.1026	Enterococcus faecium							0.10198	Clostridium bartlettii CAG:1329	0.10163	Tyzzerella nexilis					0.1966	Bacteroides sp. 1_1_6
0.175228	Clostridium sp. CAG:411	0.12537	Parabacteroides merdae	0.14264	Lactococcus lactis					0.10778	Gemella morbillorum	0.12489	Anaerostipes hadrus									0.10154	[Ruminococcus] gnavus							0.101	Streptococcus sp. ACS2							0.18072	Bacteroides sp. D20
0.167952	Eubacterium sp. CAG:251	0.12175	Clostridium sp. M62/1	0.14035	Clostridium sp. JCC					0.10723	[Clostridium] clostridioforme	0.12232	[Clostridium] clostridioforme																									0.1793	Coprococcus comes
0.164663	Bacteroides ovatus	0.11338	Bacteroides cellulosilyticus	0.13668	Faecalibacterium prausnitzii							0.1195	Prevotella copri																									0.1743	Firmicutes bacterium CAG:103
0.164206	Roseburia intestinalis	0.1126	[Bacteroides] pectinophilus	0.13122	Eggerthella sp. HGA1							0.11785	Streptococcus suis																									0.17429	Eggerthella sp. CAG:298
0.158707	Akkermansia sp. CAG:344	0.10656	Streptococcus parasanguinis	0.11485	Streptococcus sanguinis							0.11499	Clostridium sp. CAG:609																									0.17272	[Eubacterium] hallii
0.155716	Clostridium sp. CAG:571	0.10599	Bacteroides stercoris	0.114	Streptococcus sp. ACS2							0.10704	Eubacterium sp. CAG:146																									0.17071	Oscillibacter sp. CAG:241
0.155554	Streptococcus parasanguinis	0.10389	Firmicutes bacterium CAG:110	0.11237	Ruminococcus sp. CAG:17							0.10523	bacterium LF-3																									0.1685	Bacteroides uniformis CAG:3
0.15504	Firmicutes bacterium CAG:227	0.10022	Bifidobacterium sp. 12_1_47BFAA	0.10957	Eggerthella sp. 1_3_56FAA							0.10412	Firmicutes bacterium CAG:103																									0.16468	Dorea formicigenerans CAG:28
0.145424	Eggerthella lenta			0.10792	Actinomyces sp. S6-Spd3																																	0.16136	Faecalibacterium sp. CAG:82
0.13991	[Clostridium] clostridioforme			0.10664	Eubacterium rectale																																	0.15704	Adlercreutzia equolifaciens
0.130665	Ruminococcus sp. CAG:17			0.10421	Clostridium bartlettii CAG:1329																																	0.1564	Alistipes finegoldii
0.128611	Coprococcus comes CAG:19			0.10178	Clostridium sp. 01																																	0.15358	Lachnospiraceae bacterium 8_1_57FAA
0.126945	Ruminococcus gnavus CAG:126																																					0.14807	Lachnospiraceae bacterium 1_1_57FAA
0.12435	Eubacterium ramulus																																					0.14393	Oscillospiraceae bacterium VE202-24
0.119582	Roseburia hominis																																					0.14186	Lachnospiraceae bacterium 5_1_57FAA
0.118039	Streptococcus infantarius																																					0.1338	Bacteroidales bacterium ph8
0.113527	Ruminococcus bicirculans																																					0.13291	Lachnospiraceae bacterium 3_1_46FAA
0.109207	Subdoligranulum variabile																																					0.13178	Streptococcus suis
0.107492	Dorea formicigenerans CAG:28																																					0.12919	Clostridium sp. M62/1
0.10511	Adlercreutzia equolifaciens																																					0.12722	Alistipes putredinis CAG:67
0.104255	Bacteroides stercoris																																					0.1185	Bacteroides dorei
																																						0.11518	[Clostridium] bolteae
																																						0.11302	Bacteroides caccae CAG:21
																																						0.11199	Oscillibacter sp. ER4
																																						0.11084	Clostridium leptum CAG:27
																																						0.10879	Bacteroides sp. 14(A)
																																						0.10728	Klebsiella pneumoniae
																																						0.10138	Faecalitalea cylindroides
Numbers are relative abundance (%) computed based on the mapping of reads to the in-house reference genome database using Bowtie2. Species ≥ 0.1% are included in this table.
[truncated: 10 more columns]

## Sheet: Table S5
Table S5. Congruity among taxonomic profiling results by different methods
Taxonomic rank	phylum	class	order	family	genus
No. of shared terms	10	17	30	58	70
Methods	Mantel r *
B2A vs. Kraken	0.8708	0.840787	0.81876	0.816543	0.721156
Kraken vs. mothur	0.792685	0.739506	0.705897	0.687507	0.709515
mothur vs. B2A	0.945944	0.941226	0.936278	0.889384	0.456705
* Mantel r is a measure of strength of correlation between two distance matrics (ranging between -1 and 1).

## Sheet: Table S6
Table S6. ORF-based functional profiles
KEGG pathway	3	10	45	76	78	101	125	147	156	160	510	521	523	528	538	540	560	678	715	6128	6163	6165	6168	50070	50076	50395	80129	80142	80152
Metabolism	13136.5	14511.3	7039.38	25147.2	16732.1	10623.8	7235.32	11549.3	10564.2	24313.9	11882.1	9153.21	9188.6	9082.2	8409.71	8939.67	6885.85	30986.1	8014.07	4704.01	30893	10374.8	13373.6	19331.2	35115.6	10874.4	8904.32	11775.1	7410.27
Global and overview maps	3683.5	3862.25	1688.86	7189.55	4082.55	2195.32	1568.94	3520.42	3708.46	6868.68	2970.9	2058.49	2068.02	2360.43	1864.17	2109.12	1167.35	8728.87	1676.48	795.034	8017.48	2934.65	2437.23	4677.24	10013.3	3024.35	2483.34	2710.41	1851.49
01200 Carbon metabolism	1697.3	2162.33	818.365	3731.76	2226.85	1106.5	731.913	2173.18	2129.28	4143.35	1516.24	1060.02	1056.6	1161.88	825.992	1032.08	648.037	4231.58	836.319	431.915	4265.92	1703.4	1172.53	2102.49	5046.71	1591.58	1164.26	1392.2	1090.66
01210 2-Oxocarboxylic acid metabolism	696.571	491.226	180.252	890.641	518.184	329.936	269.831	706.092	664.841	673.284	431.393	386.738	412.115	374.297	287.518	262.576	153.863	810.063	344.502	65.8417	1387.65	542.823	426.148	884.002	1322.66	471.104	341.465	290.938	256.458
01212 Fatty acid metabolism	178.791	306.911	130.353	662.558	323.199	175.319	96.9741	376.362	227.871	183.369	192.025	121.354	116.664	153.335	224.319	182.805	57.8845	860.869	97.8714	41.189	558.91	105.485	173.556	278.103	607.121	196.293	311.393	194.666	127.884
01230 Biosynthesis of amino acids	2464.72	2290.85	1097.1	3987.23	2293.11	1353.22	1075.84	2387.25	1992.24	3227.2	1889.21	1361.99	1289.14	1525.89	1238.49	1272.12	688.581	4949.9	1138.54	577.909	3902.72	1648.43	1594.23	2985.27	5345.1	1891.94	1525.96	1717.69	869.257
01220 Degradation of aromatic compounds	70.053	93.83	30.8794	284.229	115.586	71.488	20.412	32.6457	272.881	343.409	70.7785	51.8138	47.4384	161.532	21.8586	74.6275	27.6021	554.178	25.0998	5.50938	552.62	109.758	41.4358	161.656	771.661	85.5879	82.6445	71.6409	49.5541
Carbohydrate metabolism	5774.87	5830.41	3021.75	9991.93	7010.3	3338.19	2861.78	5802.06	4512.52	8875	4480.9	4007.79	3407.67	3775.21	4145.01	3197.66	1810.65	11678.3	3622.84	2380.06	11427.5	4726.53	3335.52	7204.04	13432.5	4616.07	3597.11	4455.35	3025.14
00010 Glycolysis / Gluconeogenesis	750.019	808.821	360.561	1580.3	1035.82	587.417	405.116	1023.43	556.314	1762.36	708.4	498.632	452.125	670.842	505.812	502.949	327.674	2047.2	509.138	233.483	1451.34	609.389	470.456	946.947	2324.61	658.946	698.373	774.433	431.79
00020 Citrate cycle (TCA cycle)	274.889	393.151	173.164	1016.2	552.517	228.699	205.53	368.301	360.553	903.864	425.073	262.864	280.875	253.357	123.592	182.58	198.145	569.955	190.613	71.2808	628.309	552.088	232.412	432.067	1031.9	327.07	213.032	197.504	133.908
00030 Pentose phosphate pathway	387.228	497.984	148.037	680.799	465.548	249.006	236.377	339.799	170.712	708.576	332.363	260.094	366.673	306.949	471.329	249.4	139.686	1592.86	208.885	120.716	1041.43	309.982	252.257	579.31	1457.83	306.645	340.618	342.118	145.039
00040 Pentose and glucuronate interconversions	295.773	154.983	156.037	563.412	549.562	170.423	156.783	171.856	97.5053	465.839	157.704	228.806	123.952	127.629	127.369	151.812	97.96	685.489	198.042	131.37	455.179	251.93	154.41	416.424	1030.83	230.436	125.972	198.074	125.827
00051 Fructose and mannose metabolism	704.552	690.232	284.545	832.674	717.766	327.215	321.175	642.88	620.392	867.761	740.592	355.001	257.175	350.623	532.456	445.474	233.447	788.603	404.633	680.438	826.671	366.389	334.714	788.117	1271.96	563.048	240.489	340.375	555.609
00052 Galactose metabolism	1098.12	750.159	474.041	916.102	1080.55	464.696	629.065	1095.63	546.923	640.719	678.92	703.113	349.063	703.992	835.025	480.636	362.434	1282.92	737.558	640.121	1066.97	861.076	412.567	1722.34	1158.07	750.958	599.791	637.861	368.4
00053 Ascorbate and aldarate metabolism	52.0228	84.5744	31.5984	352.152	180.743	37.4601	21.1621	38.5307	54.6437	472.037	25.3374	30.2334	28.3322	27.7621	42.585	59.5146	21.68	263.162	70.7578	56.9854	377.203	80.7453	24.6093	109.537	370.231	32.078	49.6473	48.1561	82.2475
00500 Starch and sucrose metabolism	1551.26	1322.39	950.932	1732.14	1208.03	838.553	698.947	1165.79	833.464	1077.38	913.34	1311.22	553.616	914.97	1441.6	742.101	376.729	1791.79	1152.91	255.154	2002.38	960.187	946.635	1700.66	1311.44	1146.28	1069.03	1039.15	389.236
00520 Amino sugar and nucleotide sugar metabolism	1064.42	900.688	539.491	1286.57	1121.4	579.668	583.026	654.965	642.721	1105	922.771	776.22	572.037	752.422	816.768	708.784	342.367	1257.25	698.864	379.253	940.498	523.841	498.969	1419.23	1097.19	732.019	627.071	958.84	861.806
00620 Pyruvate metabolism	804.358	858.791	407.469	1900.48	1008.69	648.596	307.528	1095.5	405.794	2133.94	766.375	540.449	783.39	639.688	322.007	475.144	380.467	1662.83	417.753	168.116	1774.21	649.205	492.099	944.523	2134.32	686.057	522.184	816.941	356.731
00630 Glyoxylate and dicarboxylate metabolism	547.742	700.156	348.065	1481.98	909.678	351.254	221.998	322.024	1377.57	1882.82	368.285	324.136	358.294	337.662	229.347	271.559	123.756	1893.01	207.908	250.137	2467.06	789.968	509.078	681.932	2852.55	583.798	399.032	393.978	638.118
00640 Propanoate metabolism	337.342	472.594	191.561	1163.1	608.374	285.86	140.554	912.247	371.409	587.919	296.664	308.224	443.483	274.966	172.912	248.857	136.992	1543.4	210.771	83.3409	1216.47	260.395	283.926	434.302	1586.46	408.102	222.122	392.783	148.419
00650 Butanoate metabolism	596.701	659.144	246.211	1120.82	617.299	352.165	247.726	1067.47	506.357	794.992	543.099	329.191	527.479	430.921	231.689	363.235	177.679	1138.99	322.419	63.7921	1085.93	500.68	313.043	800.407	1098.82	351.871	233.248	427.763	188.916
00660 C5-Branched dibasic acid metabolism	324.076	126.364	29.9449	229.552	127.598	91.3779	89.3289	456.958	52.3393	12.0473	124.277	75.3614	131.908	81.037	171.819	70.8891	27.8678	66.8477	97.5616	16.369	383.498	89.0028	95.2714	363.032	105.926	96.9231	45.6972	71.6758	47.4708
00562 Inositol phosphate metabolism	29.6175	273.991	77.367	69.5875	99.4921	48.5816	19.9153	7.43954	8.61274	7.06979	54.2642	91.8925	225.594	37.5026	15.3646	70.5855	12.0759	35.3415	78.4186	17.0758	73.9766	41.9648	29.7785	131.843	161.999	46.9372	133.477	68.1478	10.5795
Energy metabolism	1905.85	2349.88	973.723	4522.58	2569.19	1352.81	985.44	2649.84	2007.39	4917.41	1935.73	1450.57	1826.39	1481.35	1361.06	1249.5	825.142	5294.26	1048.17	473.025	6015.14	1503.44	1875.33	2898.99	5800.84	1992.95	1593.75	1698.54	1205.37
00190 Oxidative phosphorylation	367.694	380.563	214.308	738.814	508.883	235.852	307.436	343.3	390.511	718.095	404.587	365.586	342.891	351.144	165.852	217.708	164.386	681.314	215.683	57.4791	1230.51	321.373	337.679	709.346	722.394	384.251	354.971	282.421	145.192
00195 Photosynthesis	91.344	81.0975	58.31	66.4673	80.5111	71.5502	74.1662	74.7592	55.3592	59.0717	67.9905	74.8383	62.7544	165.606	55.0729	61.1576	41.928	42.8699	72.0144	14.4208	79.8191	45.8081	74.9445	95.1396	20.9628	115.207	176.287	70.7807	45.1656
00710 Carbon fixation in photosynthetic organisms	308.668	347.328	103.504	555.326	319.464	187.793	134.143	520.612	178.647	489.392	316.647	166.714	320.121	189.237	431.552	225.017	206.003	739.769	177.167	43.7584	1053.97	205.558	245.563	254.051	845.955	267.883	303.425	310.066	110.58
00720 Carbon fixation pathways in prokaryotes	588.82	636.97	278.028	945.871	714.211	405.923	292.297	925.944	513.837	986.525	697.596	437.871	421.958	374.141	216.98	387.057	300.234	650.351	284.397	97.0535	1182.47	481.391	406.636	907.424	941.793	562.197	343.714	471.207	210.784
00680 Methane metabolism	628.188	743.109	260.926	1241.19	752.932	419.938	242.597	936.799	907.326	1877.43	594.093	341.581	352.065	395.277	357.026	330.857	182.144	1786.99	310.811	244.262	1765.55	542.719	447.184	737.51	2135.93	659.546	421.161	475.015	700.417
00910 Nitrogen metabolism	215.978	291.738	129.924	874.401	341.742	208.2	97.5234	356.966	52.7271	956.518	220.674	149.186	126.38	240.9	192.878	212.097	111.705	1258.13	139.407	43.734	1272.08	93.6642	199.665	555.375	1153.33	234.197	261.142	276.027	107.38
00920 Sulfur metabolism	122.097	236.772	99.7376	695.649	353.571	96.3621	80.9068	77.8287	141.984	444.983	141.988	171.265	411.748	98.5071	242.602	119.004	63.3475	586.347	76.2219	26.5026	489.809	140.491	491.922	148.737	581.042	138.664	115.936	175.911	63.8231
Lipid metabolism	1155.51	1239.83	574.212	1928.09	1413.93	902.328	809.922	1346.99	781.932	1193.13	1074.25	747.333	582.955	976.91	903.924	775.9	446.483	2225.67	895.959	520.359	2344.76	1288.05	805.434	1753.83	2629.69	1143.18	749.669	997.171	600.291
00061 Fatty acid biosynthesis	165.731	266.953	126.716	372.607	171.175	172.825	95.8495	376.362	46.6611	130.837	176.643	112.872	109.89	157.751	225.221	163.467	56.3813	246.131	93.4509	39.2323	133.432	105.596	130.712	278.87	230.635	195.094	304.482	185.382	114.075
00071 Fatty acid degradation	135.265	242.522	99.0147	599.117	233.761	133.446	37.4097	49.7791	261.139	120.811	120.444	80.5819	80.2949	161.633	32.1987	98.2546	31.9736	1113.21	68.0504	56.798	982.069	110.288	118.609	197.711	899.168	127.84	86.1749	130.305	73.1158
00072 Synthesis and degradation of ketone bodies	10.6094	18.0343	4.90653	3.97238	28.6921	37.1845	0.68109	0	156.49	10.4863	11.1698	2.78684	7.18223	4.66253	1.17787	7.75517	4.64833	1.78764	3.96764	1.59133	147.973	0.90237	28.526	3.84541	96.1853	1.19869	6.15716	9.92026	1.87875
00100 Steroid biosynthesis	0	0	0	0	0	0	0	0	0	0	0	0	0	0	0	0	0	0	0	0	0.14419	0	0	0	0	0	0	0	0
00120 Primary bile acid biosynthesis	40.3676	3.14434	0	6.85556	44.9953	17.6734	50.9781	1.04726	3.62903	1.82274	4.50521	17.6436	2.16397	81.1047	60.1161	66.9977	6.3458	4.4217	37.6267	0.13443	0.35638	0.18114	28.9276	237.306	2.96561	5.08989	3.08252	9.27844	2.70757
00121 Secondary bile acid biosynthesis	43.4693	5.04783	0.59672	7.89345	44.9953	17.8874	52.3591	1.04726	3.62903	1.82274	4.50521	19.819	6.8868	82.3354	65.41	72.7443	6.3458	4.4217	38.4764	0.13443	0.35638	0.18114	32.5676	237.854	2.96561	5.08989	3.6884	9.27844	2.70757
00140 Steroid hormone biosynthesis	3.07457	6.23165	0.57389	10.6886	0.97622	0	0	0	1.32643	46.6328	0.39812	1.09507	0	0	0.48362	1.92552	1.18727	0	4.22943	0.92469	0.56209	155.101	0.7404	0	130.804	0.76918	0	0	0
00561 Glycerolipid metabolism	193.184	232.959	135.606	337.003	333.552	218.6	205.915	99.878	195.706	363.148	226.829	127.613	113.336	183.687	123.772	188.229	92.9229	359.994	226.974	65.1559	539.819	186.253	186.006	324.978	820.061	172.568	139.722	208.473	90.8253
00564 Glycerophospholipid metabolism	233.456	306.549	150.028	480.793	410.154	294.23	181.615	509.681	117.956	470.081	406.522	272.437	233.781	170.768	256.553	208.952	132.491	261.338	210.237	303.621	1084.75	261.575	295.116	365.819	629.3	352.76	105.303	350.525	159.548
00565 Ether lipid metabolism	0.23745	0.32318	0	3.55869	50.4818	7.61891	0	0.84184	0	0	44.6654	0	58.1109	0	0.19272	1.15688	0	1.43575	20.5747	0.0455	0	0	0	20.9322	12.1785	0.45226	2.72876	57.5231	1.46295
00600 Sphingolipid metabolism	557.045	311.802	162.701	299.268	329.457	236.128	376.331	389.451	195.516	162.188	280.775	207.123	98.9631	306.978	236.681	113.581	183.002	282.493	463.35	114.267	264.691	657.201	186.599	549.174	330.108	411.633	168.62	272.158	214.344
00590 Arachidonic acid metabolism	0.23745	0.88653	0	4.39552	3.79955	0.36774	0.21773	0	0	0.33377	0.72578	0.14001	0.63605	0.41037	0.88643	0	0.7678	0	0.45216	0.34588	0.17755	0.11449	0	1.58488	12.2554	0	0.62809	0	0.34077
00591 Linoleic acid metabolism	2.20482	113.58	0.74682	3.99004	4.4452	0.59607	2.42805	0	4.66788	1.99783	2.72019	1.11897	3.76806	2.29555	0.26509	2.68488	0.82514	0.5158	2.08145	1.03223	0.08822	15.6066	1.90903	41.0033	12.1785	6.60718	0	9.15668	2.52463
00592 alpha-Linolenic acid metabolism	0.73809	7.16163	0	58.8349	37.9684	0.23722	0	0	3.55715	44.3659	0	0	0	0	0.69364	2.65792	0	200.983	1.48179	0.20755	29.0206	0	13.2497	1.26803	175.81	0	2.18683	0	1.69778
01040 Biosynthesis of unsaturated fatty acids	25.6098	47.2659	39.6476	218.535	123.335	56.0571	13.4341	31.5939	31.0635	7.41062	55.7548	43.0421	20.8552	31.695	37.9664	27.3512	6.83578	122.799	12.0959	4.40655	136.351	34.9709	11.766	24.6902	147.146	16.4986	21.7598	27.6078	66.8818
Nucleotide metabolism	2066.56	2514.01	749.534	3521.67	2160.89	2841.06	1164.27	2559.58	1710.76	4822.67	2007.54	1201.5	1537.09	1388.06	989.747	1904.49	2617.26	4558.71	1237.84	292.243	4978.55	1396.91	3371.33	4248.01	6331.96	1772.23	1679.91	2521.27	1072.44
00230 Purine metabolism	1647.25	2134.59	612.192	2836.49	1713.82	2472.15	931.852	1303.02	1382.19	4158.12	1605.25	1011.83	1100.08	1124.26	665.272	1651.64	751.372	3940.47	968.89	225.532	3895.25	1063.7	1931.73	3513.3	5087.91	1507.18	1187.34	2157.82	905.184
00240 Pyrimidine metabolism	1276.15	1786.81	380.328	2183.18	1259.38	2290.46	680.966	2172.34	844.58	3521.88	1240.76	648.701	1056.02	871.86	718.434	1362.65	2329.22	1814.42	887.303	176.523	2039.79	716.07	2912.78	2886.6	3987.61	1152.55	1269.05	1681.65	677.153
Amino acid metabolism	3167.82	2957.07	1731.12	6773.07	3754.88	2181.53	1754.89	2134.07	3320.63	5803	2930.51	1637.93	2140.54	1995.91	1655.51	1914.95	1616.6	8578.72	1659.22	790.34	7585.25	2354.23	2382.52	3983.68	8597.15	2282.64	1849.18	2349.9	1277.58
00250 Alanine, aspartate and glutamate metabolism	590.879	563.676	317.12	1582.35	705.386	472.749	350.28	346.409	653.673	1491.13	674.091	343.073	417.424	530.007	465.906	481.039	213.16	1647.33	425.256	103.32	2206.28	697.014	516.46	1253.27	1683.39	528.326	432.351	638.673	220.595
00260 Glycine, serine and threonine metabolism	490.29	509.011	222.186	1201.6	640.82	282.406	202.229	428.456	808.926	959.369	390.746	257.927	227.436	283.402	253.35	264.905	136.916	1767.86	226.627	201.526	842.044	310.793	384.556	509.541	1447.66	320.24	303.266	347.131	142.302
00270 Cysteine and methionine metabolism	732.933	749.658	833.89	1352.86	858.996	736.943	678.46	245.607	508.097	986.716	908.423	373.432	801.603	490.718	314.072	543.788	934.257	1984.6	406.756	151.231	1258.25	460.3	647.779	512.912	1922.89	512.919	453.809	498.231	425.914
00280 Valine, leucine and isoleucine degradation	73.5113	139.961	18.9508	386.277	267.666	69.4151	46.8132	39.0713	203.302	194.982	64.6361	30.0044	43.0677	52.6266	27.2696	76.6029	19.463	558.569	52.0215	57.8137	488.342	22.8434	89.2604	48.6647	837.706	30.5665	58.917	71.1296	46.136
00290 Valine, leucine and isoleucine biosynthesis	490.244	314.319	109.872	514.863	287.18	204.602	177.346	569.016	381.962	387.84	278.527	203.32	247.115	220.265	249.245	142.821	70.2101	587.761	224.813	28.7126	736.199	274.563	225.339	559.635	768.954	262.226	189.985	146.163	116.325
00300 Lysine biosynthesis	308.808	292.052	93.1098	445.268	303.236	197.961	154.362	83.3081	361.886	286.082	266.958	171.739	164.762	218.219	180.067	163.678	99.2467	715.913	159.747	92.0312	856.906	192.631	293.658	564.785	647.278	198.969	217.97	232.091	178.509
00310 Lysine degradation	56.568	90.1918	21.7471	377.2	278.408	30.0885	17.2688	20.6992	191.132	62.9496	34.344	38.8907	24.8295	33.0065	10.4039	38.4224	9.96597	429.861	34.5409	50.0153	414.063	10.5202	43.3915	82.6104	535.748	12.9477	26.6068	58.5282	26.8635
00220 Arginine biosynthesis	436.97	236.068	146.642	543.223	380.215	221.882	184.069	342.963	188.457	559.657	251.661	196.679	172.53	275.346	129.275	207.161	131.265	613.469	207.996	39.448	697.601	119.487	252.356	767.456	524.446	334.752	212.583	252.07	154.423
00330 Arginine and proline metabolism	225.679	164.786	102.73	822.105	267.856	103.502	91.7922	79.0834	300.536	793.093	158.361	72.0792	172.487	112.722	81.1196	111.708	73.7144	1010.12	81.7822	108.191	971.81	211.859	175.993	179.558	667.007	140.398	73.3225	194.096	82.0454
00340 Histidine metabolism	204.642	140.274	37.6701	206.915	150.649	90.4053	65.0691	80.2207	64.0189	230.591	153.258	101.481	82.6186	38.8006	53.5082	95.735	58.8923	132.54	83.7612	110.93	80.5682	107.278	89.5016	169.672	155.11	93.4208	98.4406	128.177	59.0414
00350 Tyrosine metabolism	146.229	81.222	45.8751	410.469	237.431	92.3089	35.3919	35.1602	84.4873	139.168	97.3196	59.3268	86.668	177.971	39.7445	107.443	37.2542	727.356	32.3956	9.68479	526.847	125.638	61.7158	190.786	543.59	123.645	101.98	109.579	49.2329
00360 Phenylalanine metabolism	96.9368	91.7672	18.6811	291.181	231.312	68.7333	31.7464	17.4004	222.727	278.227	87.817	24.7895	88.4297	40.1771	37.707	65.8457	24.3337	536.51	34.8797	13.2936	787.854	62.8096	83.445	57.3076	624.319	73.2749	53.869	76.1257	29.7055
00380 Tryptophan metabolism	47.7131	86.9198	18.1408	389.821	166.437	38.1602	10.8412	25.4631	376.347	231.086	44.5037	17.2486	30.9563	14.9841	9.95175	43.5915	17.7266	471.618	32.2542	48.1443	413.093	112.381	91.5569	44.5888	728.356	9.6957	10.9498	22.3788	24.615
00400 Phenylalanine, tyrosine and tryptophan biosynthesis	380.093	283.741	100.221	422.599	393.38	147.314	161.082	333.294	76.5766	230.047	221.122	169.736	187.524	162.573	153.257	171.354	88.4004	343.839	127.456	67.0277	432.506	129.743	188.252	438.216	820.334	357.377	177.333	229.065	96.7065
Metabolism of other amino acids	929.5	1009.93	644.289	2684.37	1480.11	653.669	429.309	565.502	682.208	2322.57	812.325	551.688	473.191	490.139	883.987	570.335	292.03	3341.83	643.269	336.421	2668.74	798.537	731.208	1059.99	3318.2	685.843	726.563	967.03	296.024
00410 beta-Alanine metabolism	70.8114	74.8811	7.28244	458.48	179.576	36.1248	31.5682	41.5576	201.756	290.051	72.1855	27.5577	76.2385	62.4202	45.4624	76.8382	26.7906	603.943	57.3199	67.7695	357.245	163.382	67.0105	75.9871	659.351	28.9127	24.031	73.2077	25.3584
00430 Taurine and hypotaurine metabolism	57.8263	73.0507	12.6434	331.388	115.432	52.4444	27.5719	97.4073	37.9123	119.103	37.7128	24.0054	31.2228	56.7927	36.916	28.9834	21.613	157.684	14.6153	14.5932	150.426	142.327	54.6332	30.9326	96.3305	32.6079	18.3541	86.3312	26.4606
00440 Phosphonate and phosphinate metabolism	19.1418	25.1587	11.6322	53.664	81.8703	2.55284	5.03463	56.1631	3.39601	32.8086	12.6922	12.4967	15.4521	9.39813	22.3453	6.03376	5.42747	115.254	19.0277	2.73521	7.90905	0	12.6693	45.8551	3.11273	8.63294	4.67273	6.40388	3.86666
00450 Selenocompound metabolism	200.455	301.854	173.928	1061.73	460.459	333.981	118.819	45.8797	116.275	1210.82	311.246	161.802	156.771	153.895	133.877	191.331	109.32	1120.38	110.737	49.7425	951.925	194.5	147.344	413.674	1581.76	303.731	216.561	222.785	121.807
00460 Cyanoamino acid metabolism	443.249	248.911	324.593	380.519	270.007	123.484	181.942	276.392	84.1441	149.772	194	254.443	82.3179	96.2108	544.711	115.92	81.454	424.196	363.277	174.234	480.204	272.568	235.245	284.083	431.445	206.142	338.659	419.776	32.804
00471 D-Glutamine and D-glutamate metabolism	92.3989	62.4558	26.815	126.15	64.9006	37.4559	26.9271	32.8678	76.7426	39.8895	49.3898	28.1805	43.0962	26.3859	13.4237	43.2176	23.6294	239.172	51.0205	8.92421	80.7462	22.2809	78.6019	114.953	64.5911	52.0766	42.4678	53.463	19.4422
00472 D-Arginine and D-ornithine metabolism	0.36054	0	0	6.36688	0.36384	0.51167	0	0	0.80691	0.59407	1.99907	0	0.64129	1.36894	0.04559	0	0	0	0	0	0	0.22613	0.52917	1.21822	0.20332	0	0.37855	9.29793	0
00473 D-Alanine metabolism	26.9784	53.3943	20.7906	67.9975	132.393	55.1628	24.5754	6.83621	6.95227	46.463	48.2769	14.7149	28.3697	16.929	32.0749	17.2926	19.8256	14.619	13.4093	7.71719	228.517	22.9326	54.2079	24.5683	199.843	26.069	17.1843	54.2472	11.9955
00480 Glutathione metabolism	50.3913	196.077	67.8708	603.517	263.993	28.0046	23.3656	11.4118	186.608	543.508	96.8608	31.6351	94.7427	74.1239	91.1623	108.187	21.6726	895.633	17.2671	19.3341	564.159	100.147	89.5605	114.35	368.518	41.8494	68.9421	148.079	58.3433
Glycan biosynthesis and metabolism	1658.88	1422.39	723.403	1472.17	1627.84	1241.59	896.738	670.083	597.438	934.467	946.862	1123.8	698.492	1216.87	709.959	745.846	411.933	2007.53	1130.67	579.951	1610.27	1359.73	786.587	1511.3	2285.99	944.538	781.142	1429.91	1518.15
00510 N-Glycan biosynthesis	16.1628	1.56214	0.23297	6.19958	2.79205	1.43919	3.5098	0	1.64594	0	0	4.17445	5.67352	4.77791	0.31135	0	4.4308	0	7.87187	1.06724	0.24762	0.52355	1.96055	2.22503	2.50155	1.59365	1.18202	4.82367	3.06472
00513 Various types of N-glycan biosynthesis	0.73232	0	0	0	0	0	0	0	0	0	0	0	0	0	0	0	0	0	0	0	0	0	0	0	0	0	0	0	0
00532 Glycosaminoglycan biosynthesis - chondroitin sulfate / dermatan sulfate	0	0	0	0	0	0	0	0	0.78001	0	0	0	0	0	0	0	0	0	0	0	0	0	0	0	0	0	0	0	0
00531 Glycosaminoglycan degradation	315.643	199.672	149.397	159.328	203.749	57.614	77.2863	47.4543	42.3138	45.3489	60.5799	191.93	47.2983	168.554	80.6736	71.1394	44.8555	70.8548	151.853	45.6967	5.01229	153.389	49.5895	155.132	200.445	81.1098	41.7196	398.876	582.013
00603 Glycosphingolipid biosynthesis - globo series	277.381	148.024	127.717	185.699	134.985	109.802	136.74	46.282	36.906	5.99639	92.7498	154.413	52.035	96.7193	46.4354	38.1656	67.9701	52.1054	235.105	27.2731	252.185	156.84	65.5945	240.28	48.0541	97.7258	55.3518	369.194	210.068
00604 Glycosphingolipid biosynthesis - ganglio series	176.354	79.8068	81.6495	113.712	79.63	30.761	34.9203	46.0201	8.22877	0	48.8455	132.441	26.5207	51.485	32.4634	1.17374	33.8665	29.7841	98.8739	22.1053	4.6051	120.346	32.8554	72.9967	15.9792	41.153	18.8224	275.972	179.332
00540 Lipopolysaccharide biosynthesis	30.4395	44.1417	9.0224	270.574	167.493	17.759	15.6165	6.83432	111.831	300.054	45.4972	14.8461	27.3328	7.38896	8.61328	14.2295	4.27769	535.399	18.1227	5.05907	177.47	124.681	27.9027	24.0352	596.843	11.6225	15.1521	31.1189	19.5211
00550 Peptidoglycan biosynthesis	635.962	768.581	311.952	697.709	746.197	853.157	297.991	156.198	153.841	408.359	537.273	385.848	453.078	580.283	334.182	410.223	139.715	1083.16	339.455	103.511	1037.62	371.551	410.208	684.145	928.097	319	485.552	639.645	325.463
00511 Other glycan degradation	736.003	420.025	288.381	380.085	531.887	263.344	435.435	505.354	266.577	174.708	308.453	637.468	166.116	462.113	304.67	214.436	218.416	325.575	576.008	441.555	146.949	793.441	297.043	551.479	542.004	515.793	219.829	538.2	736.684
Metabolism of cofactors and vitamins	1718.07	1926.83	780.319	3180.88	2295.4	1166.09	862.995	2429.83	1327.45	3720.47	1742.09	1203.07	1395	1016.47	909.123	1120.84	502.907	3166.32	981.471	821.891	4171.1	1281.48	3743.63	3129	5452.89	1293.76	1311.36	1426.68	871.367
00730 Thiamine metabolism	121.572	129.314	64.8341	279.705	215.718	104.983	133.427	32.1631	136.368	241.103	133.424	87.7552	101.047	205.392	73.2715	109.526	58.5049	366.872	77.9541	31.7617	562.168	145.346	126.467	337.911	454.586	114.012	113.365	142.991	67.1217
00740 Riboflavin metabolism	47.4722	29.1538	24.883	79.0923	65.3373	14.4096	19.2539	3.7063	43.8698	26.9622	33.0271	9.31057	31.0755	23.9897	56.3191	34.1326	15.2918	165.094	16.7312	8.61045	130.193	81.2522	22.0167	27.2998	4.85752	39.1031	27.3032	65.9695	11.8671
00750 Vitamin B6 metabolism	92.1731	47.6759	26.8325	62.8473	72.2228	45.0946	29.1434	31.2512	134.66	284.336	42.367	43.0329	88.1962	25.7051	42.2675	58.6556	22.9682	152.812	18.7222	11.0162	73.039	33.9326	56.0888	94.1351	98.2228	54.8488	41.3168	80.1119	29.1097
00760 Nicotinate and nicotinamide metabolism	215.329	191.916	84.5277	414.196	213.043	181.532	119.866	133.738	113.532	505.1	169.266	164.715	233.004	125.641	76.9742	148.796	37.6939	517.452	187.867	110.866	615.9	91.0935	311.42	467.758	156.92	196.291	135.427	107.139	119.065
00770 Pantothenate and CoA biosynthesis	452.287	306.619	203.431	428.087	294.706	205.113	153.833	583.503	376.322	382.048	257.294	201.15	142.524	177.373	187.894	151.727	73.5086	371.169	198.741	69.2548	604.152	262.382	224.513	488.887	1034.22	226.365	162.507	169.291	134.001
00780 Biotin metabolism	97.5768	192.971	61.8482	315.519	240.905	115.503	46.632	54.9824	81.6833	484.51	138.917	101.138	89.3712	77.7317	59.6982	86.5666	43.3719	466.039	76.2917	31.3863	195.829	149.457	90.5814	102.984	321.239	68.8815	109.045	144.257	71.1254
00785 Lipoic acid metabolism	2.28051	52.8738	0	5.05475	56.4523	2.31996	3.9517	2.24314	4.99212	1.01791	1.70964	2.22159	10.1182	9.66397	10.8261	1.94429	5.16704	0.84041	2.86518	2.56015	2.00228	5.12953	5.75804	10.7391	1.49426	3.96912	2.15096	10.3966	6.5263
00790 Folate biosynthesis	100.622	155.519	37.9389	213.483	131.866	78.4967	62.8295	160.488	48.0033	195.133	121.288	142.416	55.2088	69.7871	54.3326	108.722	23.955	37.7609	39.2023	72.2012	55.2274	75.0735	67.588	231.963	528.402	65.0542	77.9245	81.6331	52.7259
00670 One carbon pool by folate	200.708	358.806	129.338	529.26	326.257	183.779	102.512	1215.26	173.864	1015.43	253.147	124.499	366.668	151.596	154.111	180.659	75.221	453.63	99.8064	230.401	354.594	172.12	610.126	391.385	931.561	168.956	440.652	178.027	110.495
00830 Retinol metabolism	10.6627	7.60023	2.01884	76.9909	34.1384	3.42637	1.12255	0	11.6014	55.2997	16.1801	3.42661	6.95379	22.7722	5.06511	12.9098	3.29403	28.0517	4.69171	0.57747	29.7998	24.6319	3.72194	2.92581	141.341	1.26919	2.93918	12.8988	2.90419
00860 Porphyrin and chlorophyll metabolism	332.904	368.833	135.608	538.871	482.033	205.709	177.904	182.08	181.348	274.032	466.04	300.209	220.354	107.401	177.359	200.3	126.362	582.252	240.123	265.036	644.72	209.657	2181.22	927.844	980.549	325.42	182.508	284.647	213.443
00130 Ubiquinone and other terpenoid-quinone biosynthesis	45.5431	93.0013	14.6855	295.708	184.804	30.5788	13.3901	42.4925	23.3381	257.011	115.42	25.3389	52.4586	22.1774	17.5733	36.1041	17.7784	109.397	25.0427	39.0474	1009.4	32.4344	59.6313	61.3762	804.632	42.3422	28.8906	150.044	55.6463
Metabolism of terpenoids and polyketides	305.472	698.006	172.32	976.171	904.181	280.931	233.907	449.012	362.28	909.763	371.654	263.461	237.476	277.177	229.606	261.764	112.286	1842.03	173.715	102.037	957.266	294.435	355.434	356.16	1418.28	316.831	195.86	446.55	120.855
00900 Terpenoid backbone biosynthesis	117.549	170.332	103.147	230.41	205.752	133.345	135.979	23.0993	188.279	266.211	161.873	47.8337	83.7012	157.616	62.2313	82.9433	51.5231	382.026	65.7178	28.5387	374.69	67.1842	131.703	87.8222	334.915	100.704	68.2441	188.444	44.26
00909 Sesquiterpenoid and triterpenoid biosynthesis	0	0	0	0	0	0	0	0	0.6143	0	0	0	0	0	0	0	0.42439	0.55327	0	0	0	0	0	0	0	0	0	0	0
00906 Carotenoid biosynthesis	0	4.07563	1.45839	0.78676	3.39818	3.19147	0	0	0.52501	0	0	0	3.22084	0	0.28029	0	1.78536	0.38461	1.49888	0	0.13499	0	0.82105	0	0	0.1631	0	1.05358	0.96546
00908 Zeatin biosynthesis	11.1699	4.35169	2.4877	5.49501	9.29008	14.062	3.05627	0.72619	2.87281	0	11.0477	5.61152	6.84476	2.43627	1.72633	3.5729	4.41341	4.10158	6.45302	0.8899	0.32777	4.01957	9.49621	7.52975	2.84401	7.75919	9.84838	13.7426	4.22073
00903 Limonene and pinene degradation	28.2869	38.5999	2.04462	166.795	110.578	15.2986	7.44562	17.2365	27.2842	1.28795	15.7941	10.9689	8.30521	6.94842	5.12236	14.3443	5.51169	114.81	15.8625	43.0998	96.6997	1.67839	5.98799	25.7581	117.888	3.06358	7.65235	11.096	12.6013
00281 Geraniol degradation	6.0445	37.2269	1.07024	216.765	130.953	2.22576	0.44356	0	26.4309	44.3659	0.27398	7.09417	3.0285	0	0.59013	11.8669	0	314.292	2.9389	0.49584	125.41	0	13.2497	1.582	281.242	0.82157	5.86652	0	9.47616
01051 Biosynthesis of ansamycins	22.4624	103.181	8.61719	127.589	42.8791	20.4716	20.985	8.05376	11.0197	15.8321	46.2021	12.3278	23.402	32.3985	5.57522	23.9028	6.97194	390.858	22.1394	7.68383	203.028	17.8455	14.9059	18.5952	285.736	21.6154	28.0013	38.8842	15.7866
00253 Tetracycline biosynthesis	60.1123	60.4605	17.9737	148.958	77.4348	34.9192	31.9063	334.206	13.2005	5.79025	47.8554	35.9813	36.1989	17.9114	28.2499	15.2845	27.5748	151.148	21.8877	12.9923	67.2374	32.2208	43.5317	110.443	5.79331	80.2085	39.7082	46.81	11.1401
00523 Polyketide sugar unit biosynthesis	50.9164	235.077	29.3512	52.2501	33.8912	37.9071	28.7913	54.6317	12.2846	16.5645	43.5825	144.735	41.2389	35.9749	55.9823	75.1243	13.5475	12.5448	28.6121	5.62413	95.883	20.1837	40.7434	73.988	78.0938	95.8697	36.4362	50.0657	23.5599
01054 Nonribosomal peptide structures	1.61466	29.4702	1.49928	3.0238	0.71746	1.74806	1.5868	0	0.92335	2.20766	12.365	0.59119	2.0449	0	0.14509	0.91952	0	0.64582	1.90698	0.562	0	0.98878	0	0.52278	0.70116	0	0	0	2.05724
01053 Biosynthesis of siderophore group nonribosomal peptides	9.33742	44.8976	4.67043	185.586	385.064	18.2884	4.1567	10.4537	101.719	557.504	32.934	5.41129	32.5191	23.8918	69.7027	43.015	0.53432	583.971	6.44115	2.48414	90.2446	150.314	94.9943	29.9191	428.679	6.40876	2.99094	96.4542	4.56554
01055 Biosynthesis of vancomycin group antibiotics	20.8176	72.5178	10.4521	33.3681	10.3802	23.4676	11.6302	5.5578	4.85493	3.08125	11.0227	5.48401	16.177	10.567	24.7562	44.8576	8.26938	4.73806	8.9972	1.71375	64.6012	6.93083	11.4207	9.26516	3.39077	54.3974	12.8458	11.3363	3.08302
Biosynthesis of other secondary metabolites	832.984	720.313	457.609	790.83	665.885	377.748	384.147	548.161	543.879	420.321	387.233	535.092	308.245	280.384	717.986	361.028	245.195	1225.87	521.214	85.2088	1275.2	435.445	511.671	927.942	1391.79	512.068	515.369	617.059	153.493
00940 Phenylpropanoid biosynthesis	409.82	193.904	315.448	204.376	197.738	100.873	157.791	256.867	66.738	44.3953	126.993	225.657	59.3177	80.21	513.76	74.3276	60.4891	131.293	342.487	30.8493	369.548	162.225	199.776	231.563	154.517	172.52	288.695	356.738	20.2811
00945 Stilbenoid, diarylheptanoid and gingerol biosynthesis	0	0	0	0	1.95786	0	0	0	0	0	0	0	0	0	0	0	0	0	0	0	0	0	0	3.32304	0	0	0	0	0
00944 Flavone and flavonol biosynthesis	3.85067	2.78773	0	2.42851	19.9778	0.93079	0	0	5.78921	0	0	2.98547	0	0.69592	6.70757	9.39747	0	0	1.77982	0.27817	0	1.67574	0	0	0.08082	4.61192	1.1165	2.63234	0
00950 Isoquinoline alkaloid biosynthesis	49.6567	6.58635	6.09045	65.0895	108.195	15.4565	10.8849	0	7.77964	4.03012	23.9852	6.42886	26.747	19.2514	16.2963	29.9007	12.7425	240.956	6.21004	2.5873	165.781	4.34885	12.0115	14.7938	145.397	36.5462	9.80519	13.4222	7.37806
00960 Tropane, piperidine and pyridine alkaloid biosynthesis	77.9376	37.4919	10.7733	110.135	138.243	21.9218	19.4406	2.51453	15.834	41.899	35.4143	13.8199	44.109	24.4106	23.0364	44.0529	15.0223	321.268	18.4348	5.49539	172.14	27.6298	21.4281	35.7614	351.113	40.8631	47.1805	40.2965	12.501
00311 Penicillin and cephalosporin biosynthesis	74.4543	7.23203	6.01776	2.88311	16.2435	57.2482	45.7964	7.72971	3.37199	0	8.57813	31.8735	49.1897	6.45318	57.0865	25.5554	66.0602	6.74298	27.7428	8.59953	43.2209	21.7066	34.0767	123.119	2.38662	60.3913	13.8798	9.45765	5.51043
00332 Carbapenem biosynthesis	22.8229	22.6123	18.5214	82.2253	34.5894	14.2152	18.2948	4.24365	119.274	2.01106	26.1762	7.14759	15.801	7.90837	7.53129	24.4624	13.3221	100.156	8.16713	2.56629	2.99483	33.0072	14.5379	15.01	69.8738	19.5082	8.87741	30.1729	21.1597
00261 Monobactam biosynthesis	75.6657	129.68	40.9944	240.898	130.762	94.5685	45.6009	27.0841	304.744	254.547	92.6543	33.7338	66.5778	57.0295	28.9869	47.469	30.7218	535.566	34.5996	16.5674	550.461	127.23	133.246	162.477	588.796	65.0576	62.4543	83.5036	46.5179
00521 Streptomycin biosynthesis	133.956	316.185	62.949	139.055	106.981	80.2191	89.4403	136.017	25.9452	75.8903	78.0393	209.663	64.3794	96.6467	79.0982	125.313	51.4276	128.539	78.3165	19.1933	125.616	54.1733	96.6862	345.274	224.191	141.153	88.5326	83.9035	43.8985
00524 Butirosin and neomycin biosynthesis	18.4517	18.284	8.91414	9.85221	12.3493	19.0402	10.1517	1.21919	6.8946	5.74802	3.75276	4.41877	6.09784	15.3491	10.7975	13.0318	3.46253	36.661	12.2808	4.42164	1.45348	7.13493	14.6374	35.1629	2.70895	8.19535	8.58078	13.7084	2.30394
00401 Novobiocin biosynthesis	112.415	27.0996	13.6781	66.171	146.935	27.6843	27.2234	116.218	16.8723	26.2141	54.7918	22.0611	50.2657	31.4404	10.8682	47.9542	23.1738	43.4129	21.1287	7.15486	148.655	35.427	33.3478	47.1769	162.49	48.8262	40.5283	50.6519	13.2294
Xenobiotics biodegradation and metabolism	368.57	485.809	166.008	994.279	544.322	222.091	119.528	218.116	505.231	642.113	290.281	201.519	258.084	332.03	106.332	284.377	115.291	2001.89	173.931	99.9838	1488.66	302.849	223.676	783.233	1737.72	274.992	229.862	293.719	171.489
00362 Benzoate degradation	17.6713	67.2171	6.08096	256.271	173.368	13.3117	12.6671	0.7996	207.808	81.3017	24.6643	16.1864	16.1522	13.149	8.077	24.4684	8.03239	330.231	18.1548	4.37304	352.316	14.489	46.3672	10.4079	392.959	9.30537	25.5548	11.591	24.1032
00627 Aminobenzoate degradation	18.8737	79.3251	17.293	81.9295	56.3451	15.2686	3.90007	14.7006	11.4062	107.265	17.0705	12.1884	37.8295	25.8905	17.1559	59.2995	9.40834	33.707	8.2654	3.99134	107.758	39.6252	15.9622	80.4848	278.327	12.3266	28.6267	33.2481	37.8316
00364 Fluorobenzoate degradation	0.84276	7.22973	3.95298	59.8514	11.1507	1.42372	1.02159	3.14501	4.69507	121.654	0	2.95181	1.3809	1.89426	0	0.74824	0	218.15	1.46782	0.13422	118.848	0	20.6934	0	278.374	0	0.21082	10.729	0
00625 Chloroalkane and chloroalkene degradation	100.628	181.175	33.1065	179.281	67.9285	87.4563	33.4751	49.7791	77.1651	69.9004	84.6982	57.2131	50.3726	167.467	28.4906	82.5045	30.4028	482.659	36.4575	48.273	260.267	115.864	54.1037	263.236	382.605	95.2322	73.1194	90.9076	45.1854
00361 Chlorocyclohexane and chlorobenzene degradation	2.36879	9.61534	3.95298	66.1372	13.3177	2.3878	1.77455	3.14501	6.90444	122.707	1.07922	8.92843	2.11789	6.55524	0.87439	2.58274	0.91994	218.15	3.73034	0.28845	118.744	1.61459	21.2978	28.3309	279.504	5.14781	14.6973	12.2024	1.82953
00623 Toluene degradation	0.84276	6.65321	3.95298	59.8514	11.1507	1.42372	1.02159	3.14501	4.69507	121.654	0	3.10321	1.3809	1.89426	0	0.74824	0	218.15	2.2416	0.13422	118.638	0	20.6934	0	278.374	0	0.21082	10.729	0
00622 Xylene degradation	0.25849	9.40773	0	16.1658	13.1502	0.89544	3.62231	0	14.1286	27.6929	4.36877	2.42814	1.1331	4.2032	1.27029	3.29657	2.22177	12.9522	2.53208	0.77619	79.0563	9.66099	0	0	15.6591	3.45458	13.6657	1.16229	2.45979
00633 Nitrotoluene degradation	35.8075	42.0291	21.923	125.004	48.7387	26.2368	9.95452	21.5052	144.135	201.826	64.5283	11.9175	33.8992	28.8223	5.02379	34.3994	23.6904	426.787	21.9848	17.5263	213.432	60.3563	10.6289	159.839	156.433	17.9447	20.718	24.4541	22.438
00642 Ethylbenzene degradation	0.50064	7.16163	0	55.2763	44.2664	0.23722	0	0	3.55715	44.3659	0	0	0	0	0.56394	2.65792	0.27963	200.983	1.67291	0.24094	29.093	0	13.2497	1.26803	163.632	0	2.71394	0	1.69778
00643 Styrene degradation	2.53735	24.0591	3.39987	14.2826	6.68683	11.8301	3.47106	16.2026	3.49607	3.27128	12.8709	3.84096	11.86	7.41539	1.2251	15.3245	9.82513	5.10927	6.62348	2.27069	64.8817	12.8674	7.75129	9.47707	1.27249	24.4276	15.0632	5.21491	5.66913
00791 Atrazine degradation	51.7806	8.7922	4.14158	25.4277	6.8536	3.2632	4.54886	58.0961	0	5.47455	11.4549	12.4266	4.20086	11.9094	2.04648	2.99819	0.64188	3.2701	5.0448	1.51598	1.46358	2.67584	1.89493	69.3878	7.13919	15.9026	1.60275	11.4287	2.2201
00930 Caprolactam degradation	2.02131	33.3557	0	161.489	96.2027	1.82454	1.71597	0	22.8738	0	0.27398	7.24557	3.0285	0	0.17164	9.20903	0.93387	113.31	2.31171	0.62681	96.3898	0	0	0	117.61	0.58291	2.8875	2.14753	8.1756
00363 Bisphenol degradation	1.96737	113.58	0.74682	0.43136	3.61053	0.59607	2.42805	0	4.66788	1.99783	2.72019	1.11897	3.76806	2.29555	0.07238	2.68488	0.82514	0.5158	2.08145	0.98673	0.08822	15.6066	1.90903	44.3263	0	6.60718	0	9.15668	2.52463
00621 Dioxin degradation	0.25849	4.04935	0	13.9816	10.9832	0.65816	3.62231	0	14.1286	27.2143	3.28955	1.68899	1.1331	2.79323	0.81455	3.29657	1.30182	12.9522	0.28014	0.70273	78.8463	8.04641	0	0	14.5291	3.01116	0.80563	0	0.63026
00626 Naphthalene degradation	66.8972	53.008	29.2921	166.375	61.2077	67.3376	15.9513	32.5427	65.8774	66.041	61.9053	46.246	39.4126	152.694	16.0446	67.7114	21.9523	478.708	17.3376	3.52944	259.59	97.339	40.2876	155.025	381.609	78.8866	63.941	69.2824	37.8378
00624 Polycyclic aromatic hydrocarbon degradation	0	0	0	0	1.95786	0	0	0	0	0	0	0	0.52525	0.47471	0.07176	0	3.26891	0	0.08502	0.14068	0	0	0	4.53499	0	0	0	0	0
00365 Furfural degradation	0	0	0	0	0	0	0	0	0	0	0	0.17495	0	0	0	0	0	0	0	0	0	0	0	0	0	0	0	0	0
00984 Steroid degradation	0	2.72712	0	0	0	0	1.0451	0	0	0	0	0.11455	0.76432	0	0	0	0.8712	0	0.37107	0	0	0.59553	0	3.15225	0	0	0	0	0
00980 Metabolism of xenobiotics by cytochrome P450	10.6627	11.6115	2.01884	87.5465	34.1384	3.50865	1.76612	0	11.6014	55.2997	16.1801	3.42661	6.95379	22.7722	5.06511	12.9098	3.29403	28.0517	4.78265	0.87572	33.1048	24.6319	3.72194	2.92581	141.341	1.26919	2.93918	12.8988	2.90419
00982 Drug metabolism - cytochrome P450	10.6627	11.6115	2.01884	87.5465	34.1384	3.50865	1.76612	0	11.6014	55.2997	16.1801	3.42661	6.95379	22.7722	5.06511	12.9098	3.29403	28.0517	4.78265	0.87572	33.1048	24.6319	3.72194	2.92581	141.341	1.26919	2.93918	12.8988	2.90419
00983 Drug metabolism - other enzymes	140.429	84.2018	77.0186	254.102	177.811	73.2652	49.3462	55.5391	60.9252	52.6775	87.8652	86.0851	109.874	81.0293	45.2736	77.7556	41.3101	515.41	77.628	22.4404	366.823	68.1243	66.9944	189.25	241.743	99.7139	78.5212	107.158	39.3133
Genetic Information Processing	4208.06	4652.24	2624.34	5743.57	3814.98	5105.5	2162	3115.15	1659.14	6740.74	4597.55	2770.76	2932.31	2544.3	2019.99	2967.93	1487.62	6019.8	2176.06	964.972	6274.41	2746.82	2882.39	6567.17	8372.06	3695.99	3157.78	3912.09	1795.59
Transcription	150.199	310.609	94.3298	656.735	191.907	335.283	116.364	43.4978	117.869	15.434	419.916	118.942	185.079	216.468	91.6139	169.659	88.4439	111.301	71.2407	16.8231	51.6704	85.8859	123.121	851.932	33.8965	109.924	346.766	189.84	224.68
03020 RNA polymerase	149.615	310.609	94.3298	656.735	187.548	335.283	116.364	43.4978	117.869	15.434	419.916	118.942	185.079	216.468	91.6139	169.659	88.4439	111.301	71.2407	16.8231	51.6704	85.8859	123.121	851.932	33.8965	109.924	346.766	189.84	224.68
03022 Basal transcription factors	0.58394	0	0	0	4.35922	0	0	0	0	0	0	0	0	0	0	0	0	0	0	0	0	0	0	0	0	0	0	0	0
Translation	1433.19	1252.2	513.919	1518.1	1152.31	1195.82	623.115	725.265	495.312	696.889	1268.95	838.381	798.337	841.992	519.656	821.435	409.567	1454.58	514.496	197.419	1788.28	992.323	827.412	1856.4	2033.5	1213.49	1095.38	1002.83	395.91
03010 Ribosome	144.452	200.792	54.3556	193.08	174.192	162.657	66.0077	38.4275	61.0243	55.7217	176.441	113.165	141.106	197.515	91.6244	126.555	58.6923	75.7289	86.6656	62.4159	84.9072	123.49	117.194	243.55	129.171	151.133	136.946	174.131	58.6228
00970 Aminoacyl-tRNA biosynthesis	1253.46	1018.49	405.729	1269.85	939.414	998.949	527.305	625.536	425.551	565.044	1022.42	676.596	631.846	620.109	414.592	669.305	334.786	1187.53	412.061	131.565	1660.22	854.972	678.366	1486	1838.42	988.85	935.015	795.081	324.048
03013 RNA transport	29.6362	23.8527	53.0769	43.6263	32.0627	26.5744	24.9266	22.1172	8.73648	76.1234	65.3624	46.3048	21.0802	18.3442	10.7725	19.1758	14.1932	140.863	13.6967	2.37893	42.0271	10.726	30.7644	122.129	64.5372	64.5056	14.8778	29.2371	7.23036
03015 mRNA surveillance pathway	0.339	0	0	0	0	0	0	0	0	0	0	0	0	0	0	0	0	0	0	0	0	0	0	0	0	0	0	0	0
03008 Ribosome biogenesis in eukaryotes	5.29752	9.06943	0.75752	11.5489	6.636	7.6388	4.87564	39.1849	0	0	4.73026	2.31519	4.30497	6.02391	2.66688	6.39962	1.89502	50.4583	2.07209	1.05933	1.13078	3.13578	1.08751	4.72083	1.38003	9.00467	8.54278	4.38362	6.009
Folding, sorting and degradation	927.474	971.633	1166.04	1170.71	838.427	667.452	546.974	599.534	416.704	1583.78	796.433	599.031	560.044	543.344	490.622	553.782	301.045	1607.55	538.451	122.79	2046.14	582.281	507.36	1147.89	2127.28	686.085	668.502	720.361	276.108
03060 Protein export	238.57	294.724	855.415	412.831	181.354	204.699	119.83	63.9766	50.2895	203.272	196.568	188.589	160.378	117.797	176.18	144.628	106.234	545.943	148.093	37.3297	137.83	96.6634	163.4	329.257	261.501	175.279	231.317	189.629	64.7602
04141 Protein processing in endoplasmic reticulum	33.6944	16.1712	2.66154	16.8707	9.79116	35.728	24.137	10.2558	7.87752	28.7939	44.8907	61.1746	19.6341	5.08242	25.389	21.8586	10.23	13.6238	13.8086	5.40245	1.00332	2.52244	19.707	10.2302	3.54286	31.1086	12.896	15.0961	10.6473
04122 Sulfur relay system	82.7985	87.5318	32.2318	145.86	137.389	71.7085	60.0151	147.52	16.8564	122.052	100.628	92.588	61.512	85.3823	31.4905	72.5457	26.2077	173.126	43.3337	10.9933	203.612	53.156	55.4574	163.642	610.52	68.9594	53.0439	82.6066	23.8143
03050 Proteasome	4.2348	2.26185	0	1.78102	0	0.26502	3.13788	0	0	0	0	0.50988	1.11289	0.56496	0	8.22443	0	0	0	0.62056	1.36787	0.17551	0	1.6463	0.30195	3.57077	0	2.26943	0.72366
03018 RNA degradation	568.176	570.944	275.729	593.367	509.893	355.052	339.854	377.782	341.681	1229.66	454.346	256.169	317.407	334.518	257.562	306.525	158.373	874.86	333.215	68.4441	1702.33	429.763	268.795	643.119	1251.41	407.167	371.244	430.76	176.163
Replication and repair	1697.2	2117.79	850.058	2398.03	1636.7	2906.94	875.551	1746.85	629.254	4444.64	2112.25	1214.4	1388.85	942.492	918.099	1423.06	688.566	2846.36	1051.87	627.94	2388.32	1086.33	1424.49	2710.94	4177.38	1686.48	1047.13	1999.06	898.889
03030 DNA replication	681.72	1008.74	463.042	896.267	581.464	1673.9	356.473	933.546	154.091	2529.7	750.174	427.931	707.137	299.805	324.118	944.077	371.545	716.052	436.894	305.874	302.936	266.786	443.834	1119.28	1660.74	871.532	443.885	1019.92	332.642
03410 Base excision repair	352.368	343.478	325.79	401.298	306.413	313.752	119.995	91.9834	121.429	2376.8	136.783	254.598	127.577	128.635	84.1387	695.876	203.144	332.309	209.819	168.299	265.804	141.455	379.613	283.122	958.34	313.371	112.132	517.178	139.152
03420 Nucleotide excision repair	640.272	651.852	402.25	627.479	577.53	481.263	250.374	402.007	94.2619	2540.55	450.508	545.196	320.575	217.606	215.161	798.455	284.738	825.686	368.707	149.85	545.668	198.531	437.905	858.424	1526.45	532.114	295.115	779.682	249.05
03430 Mismatch repair	779.374	1095.33	502.58	990.841	747.613	1822.43	438.325	1256.86	178.775	957.07	984.844	623.177	558.813	355.098	341.682	398.668	237.206	1242.5	497.044	111.581	610.619	465.956	594.325	1225.43	1552.07	929.939	627.475	902.553	308.738
03440 Homologous recombination	857.516	1162.45	291.497	1245.35	804.889	1836.18	462.126	999.753	386.94	3162.06	710.591	477.479	513.172	473.656	561.469	995.178	351.33	1328.5	586.73	158.884	1290.91	526.737	569.064	1558.02	2828.61	1010.96	601.216	1272.2	509.399
03450 Non-homologous end-joining	0	2.28982	0	0	0	75.1035	0	3.33647	0	4.6521	0.54634	0	0.81783	0	4.53558	0	3.0524	0	0.96356	0.3754	0.18587	0.22845	4.0997	0	2.264	2.16361	0	0.8253	0
Environmental Information Processing	4931.54	4563.07	3590.51	8827.42	6802.01	3055.7	2392.21	3081.6	3118.78	8766.28	3714.36	3007.97	3048.9	2910.24	2526.45	2773.55	1641.84	9322.03	3658.62	2705.06	9187.25	3762.67	2849.77	5572.79	12919.8	3964.65	2779.19	3830.67	2543.53
Membrane transport	3217.45	2847.89	2520.11	5433.47	4681.85	1739.7	1561.2	1764	1937.92	4043.5	2419.95	1985.24	2132.88	1946.17	1777.22	1917.39	1152.14	5877.37	2703.17	1776.9	4813.07	2169.51	1741.77	3642.25	6858.94	2631.08	1823.56	2548.47	1692.92
02010 ABC transporters	1796.38	1583.14	729.21	3184.7	2696.12	991.643	831.191	1143.23	1007.08	2440.96	1513.49	1107.56	964.296	1086.7	975.573	1104.85	627.042	3052.47	1129.55	1161.82	2904.51	1096.96	953.867	2241.87	4615.12	1641.15	997.271	1247.6	821.065
02060 Phosphotransferase system (PTS)	431.927	739.242	468.997	1088.5	1312.06	204.711	259.167	112.334	456.771	936.314	468.174	392.996	736.734	508.696	362.47	323.666	110.601	1354.33	390.871	292.655	1471.1	449.414	250.683	784.25	1296.28	233.186	559.969	482.708	360.131
03070 Bacterial secretion system	989.148	525.515	1321.9	1160.28	673.668	543.347	470.846	508.434	474.075	666.226	438.285	484.686	431.853	350.773	439.176	488.881	414.502	1470.57	1182.75	322.425	437.767	623.131	537.217	619.215	1105.9	756.751	266.324	819.522	511.722
Signal transduction	1730.32	1739.77	1071.35	3668.38	2221.33	1324.44	836.149	1325.15	1300.72	4839.53	1310.75	1071.75	931.566	974.349	770.852	883.088	503.131	3682.44	968.344	974.651	4957.81	1612.89	1120.15	1963.79	6334.84	1350.19	970.922	1310.76	859.509
02020 Two-component system	1524.68	1545.03	1003.92	3474.37	2022.58	1172.11	711.815	1049.48	983.688	4561.21	1099.79	894.297	817.792	832.817	642.096	757.138	422.655	3368.3	837.548	950.927	4727.95	1390.21	990.778	1778.08	5915.85	1103.67	870.369	1175.33	796.205
04015 Rap1 signaling pathway	0	0	0	0	0	1.30014	0	0	0	0	0	0	0	0	0	0	0	0	1.19932	0	0	0	0	0	0	0	0	0	0
04011 MAPK signaling pathway - yeast	2.79924	2.07198	0	1.18244	2.12756	3.00497	0	5.76467	0	0.30518	0.23544	4.8779	0.8286	0.61856	8.79361	0.92462	0.45212	0.66073	0.93675	0.27093	0	1.32377	0.60675	0.12939	0.05086	4.44036	0.25364	0.26434	0.97947
04066 HIF-1 signaling pathway	114.069	111.442	33.5366	78.6245	99.8932	53.1437	72.4629	240.615	111.828	7.35012	106.833	48.6636	38.727	91.0051	75.1492	62.5638	45.3985	33.3812	57.4383	6.86751	40.73	97.4119	42.9153	112.607	109.78	161.237	68.0635	61.5992	41.6716
04068 FoxO signaling pathway	3.3751	27.2877	3.71878	42.7846	14.4284	18.4363	0	0	189.193	226.333	6.94776	2.55518	10.9925	13.2759	2.49015	7.96207	2.08616	144.18	3.02027	1.02391	115.68	99.8365	26.9715	3.7351	105.672	7.54436	4.38203	0	2.35061
04070 Phosphatidylinositol signaling system	16.9517	11.2139	6.72281	13.9651	29.1186	21.4663	4.7373	1.46121	1.13807	3.65469	22.8885	13.2827	7.86672	12.5403	8.06023	6.65157	8.938	3.94403	7.09748	1.84038	15	3.85845	17.6742	19.1777	67.145	14.7907	4.43459	14.839	1.46461
04071 Sphingolipid signaling pathway	0	3.39744	0	0	2.73298	0	0	0	0	0	0	0	0	0	0	0	0	0	0	0	0	0.43023	0	0	0	0	0	0	0
04151 PI3K-Akt signaling pathway	32.6417	13.6143	3.58208	16.1347	9.79116	21.0023	24.137	10.2558	8.21356	7.45449	44.5933	61.0314	19.6341	5.23202	25.9849	25.144	10.23	15.5148	16.1699	4.15743	2.43605	2.2952	22.7645	9.41096	5.20907	36.0352	11.0441	15.0961	11.1936
04152 AMPK signaling pathway	35.8035	29.1816	21.7034	41.3159	40.6552	37.9177	22.9961	17.5694	7.32761	33.2279	32.354	48.0061	35.7255	22.4685	10.2782	31.9618	13.3712	120.972	48.6146	9.56393	59.1376	17.5198	24.556	40.6485	134.903	33.1506	13.1164	43.6308	7.70575
Signaling molecules and interaction	0	0	0	0	0	1.30014	0	0	0	0	0	0	0	0	0	0	0	0	1.19932	0	0	0	0	0	0	0	0	0	0
04512 ECM-receptor interaction	0	0	0	0	0	1.30014	0	0	0	0	0	0	0	0	0	0	0	0	1.19932	0	0	0	0	0	0	0	0	0	0
04514 Cell adhesion molecules (CAMs)	0	0	0	0	0	1.30014	0	0	0	0	0	0	0	0	0	0	0	0	1.19932	0	0	0	0	0	0	0	0	0	0
Cellular Processes	744.174	705.283	458.383	1733.68	826.88	705.521	412.729	287.216	610.879	2019.86	529.804	463.411	703.537	456.582	282.514	400.157	282.508	1196.09	509.519	260.009	1749.06	651.893	519.65	719.645	2058.71	551.994	394.413	807.126	554.421
Transport and catabolism	269.978	291.839	167.755	357.262	168.094	175.99	124.471	57.7909	235.452	262.435	146.061	180.933	82.922	135.295	68.8315	42.0956	56.6836	264.36	201.786	44.5676	464.396	293.073	143.906	166.228	256.954	166.996	44.589	331.295	296.797
04144 Endocytosis	0	15.1663	0	0	0	0.82356	0	0	0	0	0	0.07397	0	14.2955	0	1.54545	0	0	0.23149	0	0	0.86887	0	1.33911	0	0	0	0	0
04145 Phagosome	0	0	0	0	0	1.30014	0	0	0	0	0	0	0	0	0	0	0	0	1.19932	0	0	0	0	0	0	0	0	0	0
04142 Lysosome	232.257	99.0669	96.3362	180.466	118.035	99.8208	102.171	55.1565	14.819	0.17494	72.8504	142.203	30.8043	75.2431	51.6319	15.8823	42.4343	41.582	157.654	33.0194	7.54843	159.03	59.7805	114.157	20.7823	65.6573	23.4553	278.605	225.069
04146 Peroxisome	37.7209	177.606	71.4189	176.796	50.0594	74.0453	22.2997	2.63446	220.633	262.26	73.2102	38.6559	52.1177	45.7559	17.1996	24.6679	14.2494	222.778	42.7015	11.5482	456.847	133.173	84.1259	50.7327	236.172	101.338	21.1337	52.6906	71.7275
Cell motility	202.392	219.996	211.989	924.736	344.725	132.335	101.924	137.29	306.048	1192.94	193.491	146.648	125.912	129.837	109.56	175.317	64.0334	548.966	163.032	112.289	835.35	211.643	187.88	294.649	1215.5	151.149	82.4902	216.629	167.183
02030 Bacterial chemotaxis	159.702	158.163	162.474	539.943	206.894	105.155	87.9079	128.514	250.689	363.744	173.422	130.428	89.9357	112.17	96.8815	129.047	54.1179	283.346	112.679	111.07	482.374	100.215	113.079	238.644	514.021	137.057	67.4013	152.353	80.4768
02040 Flagellar assembly	86.6317	85.5683	49.515	447.244	155.252	35.1286	24.4444	13.3333	121.786	921.422	24.0649	32.8229	50.1235	25.4832	13.7653	71.0187	19.6886	324.978	54.1451	2.826	391.724	134.041	83.7409	133.377	724.491	23.8304	17.9941	67.3119	93.4021
04810 Regulation of actin cytoskeleton	0	0	0	0	0	1.30014	0	0	0	0	0	0	0	0	0	0	0	0	1.19932	0	0	0	0	0	0	0	0	0	0
Cell growth and death	271.804	193.448	78.6386	451.678	314.06	398.496	186.334	92.1352	69.3785	564.487	190.253	135.831	494.703	191.45	104.123	182.744	161.791	382.761	145.901	103.153	449.313	147.178	187.864	258.767	586.259	233.849	267.334	259.201	90.4415
04110 Cell cycle	0.11854	0	0	0	0	0	0	0	0	0	0	0	0	0	0	0	0	0	0	0	0	0	0	0	0	0	0	0	0
04112 Cell cycle - Caulobacter	265.527	193.067	78.6386	451.678	310.803	395.809	186.334	92.1352	69.3785	564.487	189.757	135.151	493.086	191.45	98.1529	180.634	155.971	382.492	133.93	102.768	448.755	147.178	187.864	258.767	586.154	233.017	266.832	259.201	90.4415
04113 Meiosis - yeast	0	0	0	0	0	0	0	0	0	0	0	0	1.61716	0	0	0	5.8205	0	0.35313	0	0	0	0	0	0	0	0	0	0
04210 Apoptosis	6.15821	0.38045	0	0	3.25709	2.68739	0	0	0	0	0.49608	0.6792	0	0	5.97003	2.11034	0	0.26887	11.6174	0.38547	0.55884	0	0	0	0.10432	0.83259	0.50177	0	0
Cellular community	0	0	0	0	0	1.30014	0	0	0	0	0	0	0	0	0	0	0	0	1.19932	0	0	0	0	0	0	0	0	0	0
04510 Focal adhesion	0	0	0	0	0	1.30014	0	0	0	0	0	0	0	0	0	0	0	0	1.19932	0	0	0	0	0	0	0	0	0	0
Organismal Systems	505.736	537.032	270.213	863.993	553.078	491.085	319.904	606.829	285.908	781.457	465.928	536.917	249.939	376.073	464.167	353.431	143.569	663.376	494.307	68.4978	667.359	359.89	474.714	575.911	790.832	501.726	369.733	429.4	268.395
Immune system	32.6417	12.1999	2.84372	19.3224	16.9962	19.8268	24.137	10.2558	7.87752	7.45449	44.806	61.0445	19.6341	3.42788	24.9851	20.5154	10.23	13.26	14.9289	4.59781	1.01548	2.2952	19.707	9.41096	4.31221	35.3667	10.6736	15.0961	13.941
04640 Hematopoietic cell lineage	0	0	0	0	0	1.30014	0	0	0	0	0	0	0	0	0	0	0	0	1.19932	0	0	0	0	0	0	0	0	0	0
04611 Platelet activation	0	0	0	0	0	1.30014	0	0	0	0	0	0	0	0	0	0	0	0	1.19932	0	0	0	0	0	0	0	0	0	0
04621 NOD-like receptor signaling pathway	32.6417	11.8782	2.66154	16.1347	9.79116	18.3812	24.137	10.2558	7.87752	7.45449	43.1432	60.5495	19.6341	3.42788	24.9851	20.5154	10.23	13.26	13.7296	4.15743	0.8759	2.2952	19.707	9.41096	3.32544	30.6949	10.6736	15.0961	10.1629
04622 RIG-I-like receptor signaling pathway	0	0.32174	0.18218	3.18768	7.205	0.14545	0	0	0	0	1.66277	0.49495	0	0	0	0	0	0	0	0.44038	0.13959	0	0	0	0.98678	4.67175	0	0	3.77807
04612 Antigen processing and presentation	32.6417	11.8782	2.66154	16.1347	9.79116	18.3812	24.137	10.2558	7.87752	7.45449	43.1432	60.5495	19.6341	3.42788	24.9851	20.5154	10.23	13.26	13.7296	4.15743	0.8759	2.2952	19.707	9.41096	3.32544	30.6949	10.6736	15.0961	10.1629
04670 Leukocyte transendothelial migration	0	0	0	0	0	1.30014	0	0	0	0	0	0	0	0	0	0	0	0	1.19932	0	0	0	0	0	0	0	0	0	0
Endocrine system	338.098	369.547	200.394	397.055	312.139	293.263	224.512	546.631	133.957	587.518	333.447	288.462	190.464	203.131	253.295	250.239	97.9413	464.861	159.469	51.3159	324.222	140.893	185.296	375.138	596.75	357.615	233.866	295.717	147.319
04910 Insulin signaling pathway	145.98	80.6023	22.7277	145.655	69.6324	93.1778	68.1815	514.613	18.7492	106.574	102.422	111.013	54.4015	80.5538	104.683	103.435	27.2087	208.153	42.0795	9.2565	184.187	47.39	72.3681	182.298	136.752	185.864	98.1343	59.3625	20.915
04922 Glucagon signaling pathway	225.17	161.919	80.9681	193.808	155.867	191.385	101.044	520.649	29.8717	301.678	139.454	158.309	82.314	147.365	187.287	131.608	46.1043	356.836	58.9663	27.4058	214.976	87.3036	104.604	255.487	129.235	236.031	166.165	192.424	95.0001
04920 Adipocytokine signaling pathway	27.9215	120.063	64.5655	107.752	11.8788	45.8202	13.3317	0	7.94145	0	29.5447	20.6146	24.4255	2.17581	10.4389	7.87748	3.28606	20.514	32.2219	8.4539	4.07668	10.3683	32.5468	18.0315	48.5458	50.0315	11.455	24.3842	13.6569
03320 PPAR signaling pathway	48.7626	139.304	85.7467	151.278	51.4107	64.0588	33.2631	4.02749	44.5841	251.69	57.6381	32.6301	39.8914	18.3267	19.1647	47.6556	11.6925	33.753	51.2136	10.8868	52.0416	27.1068	48.6691	70.5492	326.935	63.7326	36.7298	40.951	27.7575
04915 Estrogen signaling pathway	32.6417	11.8782	2.66154	16.1347	9.79116	18.3812	24.137	10.2558	7.87752	7.45449	43.1432	60.5495	19.6341	3.42788	24.9851	20.5154	10.23	13.26	13.7296	4.15743	0.8759	2.2952	19.707	9.41096	3.32544	30.6949	10.6736	15.0961	10.1629
04914 Progesterone-mediated oocyte maturation	32.6417	11.8782	2.66154	16.1347	9.79116	18.3812	24.137	10.2558	7.87752	7.45449	43.1432	60.5495	19.6341	3.42788	24.9851	20.5154	10.23	13.26	13.7296	4.15743	0.8759	2.2952	19.707	9.41096	3.32544	30.6949	10.6736	15.0961	10.1629
04917 Prolactin signaling pathway	26.5661	25.1637	30.9787	1.6405	18.5317	14.757	62.5993	11.6983	0	2.67733	75.4991	34.1423	18.9378	19.1375	16.1117	48.1299	25.8923	20.8715	31.9655	4.36665	18.0819	22.3128	7.56189	29.088	2.86377	24.2843	15.1071	42.8065	12.4112
04921 Oxytocin signaling pathway	0.90895	0	0	0	0	0	0	0	0	0	0	0	0	0	0	0	0	0	0	0	0	0	0	0	0	0	0	0	0
04918 Thyroid hormone synthesis	1.25218	23.9005	0.95943	12.6241	17.033	0.79236	1.03743	0	49.2114	1.45435	14.5032	1.32797	3.31561	12.4057	4.31643	4.70754	0.7678	11.7103	0.50681	0.30038	2.1691	1.25888	6.13536	3.56689	99.0396	1.26371	2.145	2.45609	0.34077
04919 Thyroid hormone signaling pathway	0	0.32318	0	0	47.6892	1.30014	0	0	0	0	1.9925	0	0.66862	0	0	1.15688	0	0	0	0	0	0	0	0	0	0	0	1.98332	0
04614 Renin-angiotensin system	0	0	0	0	0	0.67676	0.9079	0	0	0	0	0	0	0	0	0	0	0	0	0.2456	0	0	0	0	0	0	0	0	1.02189
Circulatory system	0	0	0	0	8.18299	0	0	0	0	0.63636	0	0	0	1.991	0	0	0	0	0	0	0	0	0	0	0.25727	0	0	0	0
04260 Cardiac muscle contraction	0	0	0	0	8.18299	0	0	0	0	0.63636	0	0	0	1.991	0	0	0	0	0	0	0	0	0	0	0.25727	0	0	0	0
Digestive system	70.9754	73.7938	6.98468	140.044	87.8181	120.77	42.2539	4.19614	11.4136	20.1133	36.0135	205.526	12.0688	112.409	157.867	54.3632	1.06253	29.3178	299.21	4.21735	10.6709	83.154	166.501	12.2135	7.49803	38.9559	49.6856	15.0844	25.745
04973 Carbohydrate digestion and absorption	58.671	73.3287	6.98468	136.724	82.0849	119.445	42.2539	0	11.4136	20.1133	36.0135	204.107	11.4518	48.9869	130.187	25.1451	1.06253	28.7334	286.129	0.54786	10.4444	73.0881	151.206	11.6521	5.51696	38.2675	43.5254	8.71547	18.8139
04974 Protein digestion and absorption	12.3044	0	0	3.31975	5.5416	1.32529	0	4.19614	0	0	0	1.41913	0.61704	63.4222	27.6803	29.2181	0	0.58438	13.0808	3.6695	0.22651	9.98204	15.295	0	1.98107	0.68838	6.1602	6.36892	6.93107
04978 Mineral absorption	0	0.46504	0	0	0.1916	0	0	0	0	0	0	0	0	0	0	0	0	0	0	0	0	0.08392	0	0.56138	0	0	0	0	0
Excretory system	7.34832	19.4407	1.04234	50.1531	14.8281	2.61788	0	0	0.77308	7.27137	3.20877	1.4857	5.05495	2.77595	0.99984	6.84953	7.82737	23.3429	12.3845	0	3.73158	2.89938	17.4314	0.22036	7.3657	22.0154	1.5491	0	2.81684
04964 Proximal tubule bicarbonate reclamation	7.34832	19.4407	1.04234	50.1531	14.8281	2.61788	0	0	0.77308	7.27137	3.20877	1.4857	5.05495	2.77595	0.99984	6.84953	7.82737	23.3429	12.3845	0	3.73158	2.89938	17.4314	0.22036	7.3657	22.0154	1.5491	0	2.81684
Nervous system	76.6269	71.9218	31.903	188.036	108.761	72.3191	48.9402	54.7609	36.1981	108.475	88.9161	38.3862	40.4781	55.7346	46.9613	47.2506	32.1559	143.591	24.979	11.3095	290.927	134.496	99.1032	187.942	184.995	80.7748	86.0828	88.3719	15.7813
04724 Glutamatergic synapse	74.6332	53.0485	30.6366	101.181	86.3468	70.1119	48.006	51.7478	4.9582	65.8542	87.414	37.55	32.5396	51.4095	43.9996	46.6184	31.6831	108.253	23.3629	11.3095	145.132	15.9091	95.7163	174.561	100.365	79.5211	84.0917	73.7626	15.7813
04727 GABAergic synapse	76.6269	71.9218	31.903	188.036	108.761	71.019	48.9402	54.7609	36.1981	108.475	88.9161	38.3862	40.4781	55.7346	46.9613	47.2506	32.1559	143.591	23.7796	11.3095	290.927	134.496	99.1032	187.942	184.995	80.7748	86.0828	88.3719	15.7813
04726 Serotonergic synapse	0	0	0	0	0	1.30014	0	0	0	0	0	0	0	0	0	0	0	0	1.19932	0	0	0	0	0	0	0	0	0	0
Development	0	0	0	0	0	1.30014	0	0	0	0	0	0	0	0	0	0	0	0	1.19932	0	0	0	0	0	0	0	0	0	0
04360 Axon guidance	0	0	0	0	0	1.30014	0	0	0	0	0	0	0	0	0	0	0	0	1.19932	0	0	0	0	0	0	0	0	0	0
04380 Osteoclast differentiation	0	0	0	0	0	1.30014	0	0	0	0	0	0	0	0	0	0	0	0	0	0	0	0	0	0	0	0	0	0	0
Environmental adaptation	73.5179	42.3213	54.5917	191.831	74.6046	41.9723	48.2665	15.5242	148.859	323.859	76.6684	75.8593	38.3939	22.3862	40.1578	61.8715	23.2187	52.1054	36.5028	7.80495	90.2404	20.3807	53.2953	62.5462	282.06	47.4289	36.5466	61.89	100.035
04626 Plant-pathogen interaction	73.5179	42.3213	54.5917	191.831	74.6046	41.9723	48.2665	15.5242	148.859	323.859	76.6684	75.8593	38.3939	22.3862	40.1578	61.8715	23.2187	52.1054	36.5028	7.80495	90.2404	20.3807	53.2953	62.5462	282.06	47.4289	36.5466	61.89	100.035
Human Diseases	2049.12	2107.44	1212.1	3460.37	2835.36	2075.02	1357.41	1268.14	1284.13	2763.05	1777.78	1276.62	1509.26	1549.68	1130.33	1392.77	1365.42	5061.91	1292.71	730.74	6798.54	1571.09	1538.41	2474.94	5477.43	1608.6	1361.3	1574.36	1066.48
Cancers: Overview	388.214	239.508	471.947	341.459	235.21	615.311	550.95	86.0204	131.394	450.971	651.987	246.33	541.481	218.157	139.325	293.53	798.136	952.763	299.066	65.3217	163.056	185.023	339.192	189.861	375.936	262.566	144.631	280.329	208.585
05200 Pathways in cancer	33.4064	15.4597	2.66154	27.5145	16.2133	20.2233	24.137	10.2558	10.35	133.167	45.6232	60.9747	19.6341	5.27113	24.9851	22.4931	10.23	13.26	18.8742	4.46896	29.0216	2.2952	19.707	12.3839	24.5915	32.4367	13.0028	15.0961	10.9099
05230 Central carbon metabolism in cancer	106.289	123.181	76.4185	132.565	109.235	101.597	53.4264	20.9315	17.3391	233.533	63.9823	86.7335	77.3699	89.7315	47.7334	50.8356	28.3471	418.948	68.0063	15.3981	91.0817	53.9791	52.2638	115.283	295.299	75.5028	55.1441	159.291	56.6828
05231 Choline metabolism in cancer	2.94637	0.16021	2.23219	0	0.52871	14.9023	0	0.32517	0	0	7.38298	1.74245	2.37545	0.69032	0	1.83728	2.38902	0	1.70248	0	12.6444	0	5.57482	0	10.2185	2.50674	0.77617	0.88774	1.01229
05206 MicroRNAs in cancer	247.37	94.7611	389.711	168.628	105.351	472.439	467.868	15.323	101.167	42.9025	531.334	94.8136	437.152	118.548	63.4397	213.42	755.275	540.534	210.47	44.0508	27.9142	105.063	268.584	58.6936	31.9056	143.115	67.1654	100.671	134.756
05205 Proteoglycans in cancer	4.80233	8.09811	0.75752	3.80206	6.636	8.53895	4.87564	39.1849	0	0	4.73026	2.31519	4.30497	4.8887	2.66688	6.39962	1.89502	1.1086	3.27141	1.05933	1.05228	2.8043	1.08751	3.72041	1.38003	9.00467	8.54278	4.38362	5.43515
05204 Chemical carcinogenesis	0.1638	5.4837	0.28811	55.6011	8.38348	0.77004	0.64357	0	2.97556	48.6399	0.6928	0	2.06532	0	0.49969	0.76506	0	0	0.09094	0.34449	3.51323	23.7801	0	0	18.0229	0	0	0	1.57581
05203 Viral carcinogenesis	61.0762	58.2917	37.9863	52.6692	37.9661	48.0367	26.0625	2.62474	7.54548	213.56	22.2943	35.5527	29.6473	44.5095	10.9771	9.9869	10.9655	171.347	15.3689	3.86739	65.4927	15.9622	21.5173	62.3276	14.1263	44.9112	33.0899	108.159	39.7474
Cancers: Specific types	34.1655	15.4597	2.66154	60.4148	20.9963	20.4036	24.137	10.2558	10.6215	133.167	45.6232	61.0934	20.5933	5.27113	24.9851	22.4931	10.23	13.26	18.8742	4.61573	29.4353	2.7815	23.9008	12.3839	118.641	32.4367	13.0028	15.0961	10.9099
05211 Renal cell carcinoma	0.76464	3.58156	0	11.3798	6.42213	0.54189	0	0	2.47249	125.713	2.47999	0.42517	0	1.84325	0	1.97776	0	0	3.94531	0.31154	28.1457	0	0	2.97289	21.2661	1.74178	2.32928	0	0.74697
05219 Bladder cancer	0.75914	0	0	32.9003	4.78302	0.18035	0	0	0.27154	0	0	0.11867	0.95915	0	0	0	0	0	0	0.14676	0.41374	0.4863	4.1938	0	94.0492	0	0	0	0
05215 Prostate cancer	32.6417	11.8782	2.66154	16.1347	9.79116	18.3812	24.137	10.2558	7.87752	7.45449	43.1432	60.5495	19.6341	3.42788	24.9851	20.5154	10.23	13.26	13.7296	4.15743	0.8759	2.2952	19.707	9.41096	3.32544	30.6949	10.6736	15.0961	10.1629
05222 Small cell lung cancer	0	0	0	0	0	1.30014	0	0	0	0	0	0	0	0	0	0	0	0	1.19932	0	0	0	0	0	0	0	0	0	0
Immune diseases	11.1927	8.23414	1.54497	8.87482	40.8818	13.6909	5.3665	3.34879	63.0896	1.6178	7.01642	3.60929	9.63762	19.9947	0.93905	12.7038	5.03385	4.43374	5.28673	1.61037	35.9104	11.2278	207.003	6.24079	8.99579	5.22566	6.29539	3.51622	2.38991
05340 Primary immunodeficiency	11.1927	8.23414	1.54497	8.87482	40.8818	13.6909	5.3665	3.34879	63.0896	1.6178	7.01642	3.60929	9.63762	19.9947	0.93905	12.7038	5.03385	4.43374	5.28673	1.61037	35.9104	11.2278	207.003	6.24079	8.99579	5.22566	6.29539	3.51622	2.38991
Neurodegenerative diseases	13.8088	53.5934	13.4868	57.2131	42.4686	32.3918	4.54816	25.207	220.602	230.279	23.5474	12.3581	20.0824	44.6305	17.8002	8.82779	10.0644	204.774	16.6659	3.18592	377.065	137.814	53.1084	29.4555	172.928	71.2263	26.0364	40.5851	54.7056
05010 Alzheimer's disease	10.4337	24.0165	10.6885	14.4285	28.0402	13.544	4.54816	25.207	31.7444	3.94609	17.6842	10.2848	9.08986	22.2762	16.1193	5.49436	7.97826	4.94675	12.5351	2.16202	13.5519	37.9773	14.4994	17.7096	49.9165	30.6848	22.0249	28.8587	7.78468
05012 Parkinson's disease	0	0	0	0	8.18299	0	0	0	0	0.63636	0	0	0	1.991	0	0	0	0	0	0	0	0	0	0	0.25727	0	0	0	0
05014 Amyotrophic lateral sclerosis (ALS)	2.6842	17.5911	2.79824	35.4736	13.4563	4.28655	0	0	186.994	202.57	5.15129	1.14024	9.92945	11.508	0.39966	1.45259	2.08616	199.827	3.09175	1.02391	349.255	98.1355	38.609	8.7573	77.4599	40.5415	1.12894	11.7264	46.921
05016 Huntington's disease	0.6909	16.0111	0	7.3111	9.15515	16.2937	0	0	1.86326	24.3993	1.07725	0.93301	1.06308	23.7199	1.47179	1.88084	0	57.9014	3.39074	0	263.652	1.70095	14.695	10.9993	65.0312	38.3374	2.88256	11.7264	45.6011
05020 Prion diseases	0	4.02536	0	0	0	1.73243	0	0	0	0	0.3654	0	0	10.8826	0.19057	0	0	57.9014	2.35161	0	249.393	0	14.695	8.01076	19.2227	38.3374	0	11.7264	45.6011
Cardiovascular diseases	0	0	0	0	0	1.30014	0	0	0	0	0	0	0	0	0	0	0	0	48.0353	0	0	0	0	0	0	0	0	0	0
05410 Hypertrophic cardiomyopathy (HCM)	0	0	0	0	0	1.30014	0	0	0	0	0	0	0	0	0	0	0	0	48.0353	0	0	0	0	0	0	0	0	0	0
05412 Arrhythmogenic right ventricular cardiomyopathy (ARVC)	0	0	0	0	0	1.30014	0	0	0	0	0	0	0	0	0	0	0	0	1.19932	0	0	0	0	0	0	0	0	0	0
05414 Dilated cardiomyopathy	0	0	0	0	0	1.30014	0	0	0	0	0	0	0	0	0	0	0	0	48.0353	0	0	0	0	0	0	0	0	0	0
Endocrine and metabolic diseases	310.697	269.143	134.184	377.71	262.37	176.736	151.035	547.305	321.84	572.47	239.021	182.431	116.701	227.579	282.488	227.095	70.6128	559.905	86.2538	17.1489	441.328	283.164	155.696	478.292	232.139	292.894	403.157	296.339	96.8601
04930 Type II diabetes mellitus	60.4923	58.2917	37.9863	52.6692	37.9661	48.2391	26.0625	2.62474	7.54548	213.56	22.2943	35.5527	29.6473	44.5095	11.381	9.9869	10.9655	171.347	17.4945	3.86739	65.4927	15.9622	21.5173	62.3276	14.1263	44.9112	34.7684	108.159	39.7474
04940 Type I diabetes mellitus	35.88	63.9199	12.3067	116.948	68.5671	15.0752	25.4789	27.1182	37.1548	244.128	20.3819	18.1848	24.3817	13.2371	12.445	16.4654	6.61449	47.0069	11.5857	1.88087	149.403	157.027	15.1221	47.7652	96.5478	23.2575	24.9623	40.9022	5.37891
04932 Non-alcoholic fatty liver disease (NAFLD)	0	0	0	0	8.18299	0	0	0	0	0.63636	0	0	0	1.991	0	0	0	0	0	0	0	0	0	0	0.25727	0	0	0	0
04931 Insulin resistance	214.325	146.932	83.8908	208.092	147.654	113.422	99.4939	517.562	277.14	114.146	196.345	128.693	62.6724	167.842	258.662	200.643	53.0329	341.552	57.1736	11.4007	226.433	110.175	119.056	368.2	121.208	224.725	343.427	147.278	51.7338
Infectious diseases: Bacterial	280.529	683.993	237.691	1798.72	1141.28	207.849	262.936	346.797	332.859	1276.28	258.496	256.626	341.328	316.922	174.455	265.419	139.507	2266.08	170.202	44.9279	4286.11	526.108	311.492	727.209	2736.91	370.761	315.433	313.569	234.39
05110 Vibrio cholerae infection	0	0.87513	0	0	2.56456	0	0	0	1.59463	0	0	0	0	0	0	0	0	0	0	0	0	0	0	0	0	0	0	0	0
05111 Vibrio cholerae pathogenic cycle	11.3041	12.84	23.4629	382.846	162.904	9.14299	18.5973	38.7778	67.3921	149.837	12.268	1.72559	12.3999	11.0124	4.23486	10.2695	6.98054	530.545	9.8724	2.34559	695.822	115.717	26.1044	21.4846	436.862	4.67454	11.0482	9.24727	4.33624
05120 Epithelial cell signaling in Helicobacter pylori infection	101.807	253.747	79.4123	126.794	66.8117	40.9866	21.6686	63.1371	5.76279	198.828	65.118	90.9236	152.566	66.8995	15.5262	91.229	12.9117	24.6355	36.3871	20.5344	132.75	37.4909	55.481	219.339	25.4672	82.5029	117.501	75.7699	42.1013
05130 Pathogenic Escherichia coli infection	0	0	0	0	0	1.35822	0	0	0	0	0	0.06466	0	1.31571	0.49076	0	0	28.426	1.19932	0	29.5273	16.0319	17.9023	3.98837	0	31.042	0	20.0554	0
05132 Salmonella infection	18.9788	14.926	35.3066	164.311	111.012	5.23805	5.26965	1.05003	7.99957	326	11.2701	3.20978	7.69699	3.68694	3.73623	6.64556	5.62517	117.732	1.42577	0.68218	19.8822	1.62048	31.5546	2.45382	330.584	1.97293	1.96043	32.557	76.7182
05131 Shigellosis	0	0.73051	0	0.19015	18.4249	1.30014	0	0	0	0.30278	0	0	0	0	0	0	0	0	1.19932	0	0	0	3.54505	0	0	0	1.18391	0	0
05133 Pertussis	12.9332	43.8754	49.0571	579.594	236.017	3.95705	56.0501	5.21241	15.2128	216.883	3.62774	14.0133	17.0324	71.8579	33.3591	29.7439	18.7592	1184.4	29.5813	0.9783	1368.94	48.2695	84.6321	47.2373	1417.59	43.4225	54.3597	28.0373	29.3469
05134 Legionellosis	96.4881	97.8628	56.6823	92.0387	131.61	94.041	107.454	221.008	42.666	321.043	95.7477	62.917	48.0507	47.9729	40.7541	42.1701	49.1846	74.4892	40.9495	11.2684	122.349	187.232	40.6109	274.633	23.8469	92.7573	42.651	81.9605	97.6995
05150 Staphylococcus aureus infection	11.0716	51.7874	4.42834	36.6696	45.2497	5.92864	7.8634	0.93205	10.8531	11.2851	35.849	4.74786	24.8725	29.2634	18.1971	28.9517	19.9763	0	1.97413	1.09532	6.10975	36.4333	7.81291	21.8515	4.39246	9.89893	11.2495	14.4613	12.1105
05152 Tuberculosis	71.9082	154.727	25.9994	228.317	139.905	57.3459	70.6561	35.4613	23.1633	250.474	55.9207	89.42	74.9249	68.5772	53.1133	63.3791	31.8162	118.731	50.7436	10.1409	473.276	90.3303	48.3503	102.67	224.955	81.0412	83.1405	70.3506	32.4779
05100 Bacterial invasion of epithelial cells	7.93608	106.43	5.13161	250.846	305.266	11.4363	4.11889	6.37316	173.723	60.517	3.46362	9.66455	23.5211	28.0555	17.9851	10.4414	4.20639	223.939	12.0812	0	1441.06	32.3522	11.878	68.5541	285.129	47.4258	17.6779	37.6497	16.426
Infectious diseases: Viral	4.20007	0	0	0	0	2.01747	0	0	0	0	0	0	0	0	0.1402	0	0	0	1.19932	0	0	0	0	0	0	0	0	0	0
05166 HTLV-I infection	0.11854	0	0	0	0	0	0	0	0	0	0	0	0	0	0	0	0	0	0	0	0	0	0	0	0	0	0	0	0
05164 Influenza A	3.49759	0	0	0	0	0.71733	0	0	0	0	0	0	0	0	0.1402	0	0	0	0	0	0	0	0	0	0	0	0	0	0
05161 Hepatitis B	0.11854	0	0	0	0	0	0	0	0	0	0	0	0	0	0	0	0	0	0	0	0	0	0	0	0	0	0	0	0
05169 Epstein-Barr virus infection	0.58394	0	0	0	0	1.30014	0	0	0	0	0	0	0	0	0	0	0	0	1.19932	0	0	0	0	0	0	0	0	0	0
Infectious diseases: Parasitic	18.897	61.2589	13.8519	58.4447	39.6701	104.741	8.19239	63.5767	7.52214	9.07563	47.9034	30.133	10.7906	4.62393	1.81576	20.7088	6.90996	197.569	24.9239	1.96246	92.775	4.33888	3.92299	86.7184	6.54025	32.645	3.82936	18.1134	60.358
05146 Amoebiasis	18.897	53.6172	11.4673	38.9484	34.6077	103.441	8.19239	54.0488	5.36837	0	47.9034	29.4914	7.12591	3.7248	1.74162	19.3711	6.90996	15.9822	24.4938	0	5.1241	1.13065	0	80.4372	6.15529	29.2445	3.82936	13.8273	55.3361
05144 Malaria	0	0	0	0	0	1.30014	0	0	0	0	0	0	0	0	0	0	0	0	0	0	0	0	0	0	0	0	0	0	0
05145 Toxoplasmosis	0	0	0	0	0	1.30014	0	0	0	0	0	0	0	0	0	0	0	0	1.19932	0	0	0	0	0	0	0	0	0	0
05140 Leishmaniasis	0	0	0	0	0	1.30014	0	0	0	0	0	0	0	0	0	0	0	0	1.19932	0	0	0	0	0	0	0	0	0	0
05142 Chagas disease (American trypanosomiasis)	0	7.64173	2.3846	19.4962	5.06233	0	0	9.52787	2.15377	9.07563	0	0.64163	3.6647	0.89913	0.07414	1.33772	0	181.587	0.24297	1.84529	87.6508	3.20823	3.92299	5.83595	0.38496	3.2206	0	4.28611	5.02188
05143 African trypanosomiasis	0	7.64173	2.3846	19.4962	5.06233	0	0	9.52787	2.15377	9.07563	0	0.64163	3.6647	0.89913	0.07414	1.33772	0	181.587	0.43012	1.96246	87.6508	3.20823	3.92299	6.28126	0.38496	3.40051	0	4.28611	5.02188
Drug resistance	1128.22	928.757	390.983	955.047	1217.53	995.928	431.004	223.544	228.937	647.305	615.787	602.493	535.68	800.017	552.467	606.245	371.952	1059.86	680.066	604.125	1514.39	503.153	504.873	1069.27	1880	649.028	527.102	765.3	463.32
01501 beta-Lactam resistance	727.066	488.519	199.442	457.995	623.604	317.236	195.962	112.861	122.044	231.627	278.32	407.941	318.707	468.345	218.508	327.767	201.567	535.021	320.954	384.709	680.423	248.559	264.842	577.013	725.104	353.171	333.694	357.582	252.049
01502 Vancomycin resistance	135.394	154.522	96.4776	118.847	258.471	361.708	112.69	31.7248	48.5226	88.9739	130.869	79.0361	90.3659	119.711	160.14	94.7783	39.0365	172.121	116.656	109.182	393.408	136.755	119.622	142.744	245.695	118.378	93.5156	179.121	61.8476
01503 Cationic antimicrobial peptide (CAMP) resistance	278.529	289.015	95.1812	485.99	356.531	319.174	122.352	78.9584	60.9932	327.77	211.638	119.693	133.871	211.962	178.433	183.7	133.164	354.95	260.1	112.929	482.603	117.839	120.409	349.517	910.154	182.798	104.675	228.597	158.914
Functional categories were assigned based on the result of DIAMOND sequence similarity search of ORFs against the KEGG genus_prokaryotes database.
Cell values are 1,000,000 × relative abundance of gene × coverage.

## Sheet: Table S7
Table S7. Genome bins isolated from metagenomes
Sample	Bin	Taxonomic description	Relative abundance (%)	# contigs	Total length (bp)	Largest contig (bp)	N50	L50	GC%	Coverage	# ORFs	# SSUs	Circular	Putative virus	# reads recruited	% reads assigned	Lowest-rank taxon to which ≥ 75% reads assigned	TaxID	Rate %	Taxon of any rank to which most reads assigned	TaxID	Rate %	CheckM-inferred UID and lineage	Completeness	Contamination	Heterogeneity	5S rRNA	16S rRNA	23S rRNA	# of 20 tRNAs
3	1	bacterium LF-3	4.77	70	2903043	325200	59776	12	29.43	142.66	3081	7	no	no	2804565	81.5	bacterium LF-3	1504823	94.35	bacterium LF-3	1504823	94.35	2372: k__Bacteria	98.11	0	0	yes	no	no	17
3	2	unidentified organism dm1 (Clostridiales-like)	4.44	30	2925762	307477	118177	8	55.18	131.61	2575	1	no	no	2634758	13.88	Clostridiales	186802	95.08	Subdoligranulum variabile DSM 15176	411471	19.36	1212: o__Clostridiales	98.64	0.68	0	no	no	no	18
3	3	Ruminococcus sp. CAG:108	4.27	16	2214219	349373	250017	4	40.84	167.33	2057	2	no	no	2524833	84.73	Ruminococcus sp. CAG:108	1262950	90.82	Ruminococcus sp. CAG:108	1262950	90.82	1212: o__Clostridiales	99.33	1.01	0	yes	yes	yes	19
3	4	Bifidobacterium longum	3.18	55	2565541	238475	83358	11	59.65	107.53	2252	1	no	no	1879101	96.92	Bifidobacterium longum	216816	89.7	Bifidobacterium longum subsp. longum 2-2B	1161745	5.31	1462: f__Bifidobacteriaceae	100	0.13	100	no	no	yes	17
3	5	Clostridiales bacterium	3.01	70	2928982	128414	61880	19	36.93	89.33	2816	3	no	no	1787541	93.04	Clostridiales	186802	99.14	Clostridium sp. SS2/1	411484	24.25	1212: o__Clostridiales	99.33	1.34	0	no	no	no	16
3	6	Blautia sp. CAG:37	2.5	72	2955462	211954	77355	13	48.38	73.46	2599	3	no	no	1478300	84.68	Blautia sp. CAG:37	1262757	95.41	Blautia sp. CAG:37	1262757	95.41	1226: o__Clostridiales	97.68	2.53	50	no	no	no	17
3	7	Eubacterium sp.	1.94	38	2954103	276247	131646	8	41.44	56.92	2761	4	no	no	1149365	88.7	Eubacterium	1730	96.2	Eubacterium rectale CAG:36	1263079	48.27	1286: f__Lachnospiraceae	99.52	0	0	no	no	yes	14
3	8	crAssphage	1.89	1	97102	97102	97102	1	29.16	1689.86	90	0	no	yes	1110145	95.23	uncultured phage crAssphage	1211417	99.77	uncultured phage crAssphage	1211417	99.77	1: root	0	0	0	no	no	no	0
3	9	Firmicutes bacterium CAG:24	1.5	69	2814211	164680	77958	15	48.54	46.17	2468	1	no	no	902262	90.54	Firmicutes bacterium CAG:24	1263012	96.21	Firmicutes bacterium CAG:24	1263012	96.21	1255: f__Lachnospiraceae	96.93	1.7	50	no	no	no	16
3	10	putative virus ph22	1.47	1	60846	60846	60846	1	56.73	2095.21	75	0	yes	yes	875044	1.333	Bilophila wadsworthia	35833	90.22	Bilophila wadsworthia ATCC 49260	1408428	70.33	1: root	0	0	0	no	no	no	0
3	11	putative virus ph1 (crish A)	1.06	1	84557	84557	84557	1	36.17	1090.94	108	0	yes	yes	623899	0.023	Proteobacteria	1224	76.55	Enterobacter sp. E20	1560339	30.34	1: root	0	0	0	no	no	no	0
3	12	Blautia sp. CAG:52	1.03	103	2547125	114238	40820	19	44.96	35.21	2296	5	no	no	611426	92.53	Blautia sp. CAG:52	1262758	84.46	Blautia sp. CAG:52	1262758	84.46	1226: o__Clostridiales	93.99	0.63	0	no	no	no	17
3	13	Adlercreutzia equolifaciens	0.71	203	2504315	88029	24879	32	63.32	24.73	2199	1	no	no	424449	72.12	Adlercreutzia equolifaciens	446660	95.96	Adlercreutzia equolifaciens DSM 19450	1384484	95.96	2112: p__Actinobacteria	95.7	2.42	0	no	no	no	13
3	14	Collinsella sp.	0.69	238	2284083	74077	17084	38	60.12	26.4	2086	2	no	no	413728	82.09	Collinsella	102106	94.06	Collinsella aerofaciens ATCC 25986	411903	32.87	2112: p__Actinobacteria	98.27	3.23	0	no	yes	no	14
3	15	Firmicutes bacterium CAG:56	0.55	345	2074210	63782	8205	69	44.9	23.17	1794	1	no	no	331148	93.41	Firmicutes bacterium CAG:56	1263031	96.19	Firmicutes bacterium CAG:56	1263031	96.19	1226: o__Clostridiales	75.13	1.9	60	no	no	no	15
3	16	unidentified organism dm4	0.48	497	2102375	35896	5897	99	55.91	19.85	2043	1	no	no	287498	4.895	Clostridiales	186802	92.48	Eubacterium desmolans ATCC 43058	1408437	54.7	1212: o__Clostridiales	83.56	1.46	20	no	no	no	13
3	17	Oscillibacter sp. ER4	0.44	339	1776740	25423	6695	79	59.27	21.7	1841	1	no	no	269404	88.12	Oscillibacter sp. ER4	1519439	97.21	Oscillibacter sp. ER4	1519439	97.21	1212: o__Clostridiales	91.16	1.01	0	no	no	no	9
3	18	putative virus ph18	0.35	2	273226	174295	174295	1	47.25	112.22	289	0	no	yes	208813	0.108	Faecalibacterium prausnitzii	853	84.07	Faecalibacterium prausnitzii M21/2	411485	82.74	1: root	4.17	0	0	no	no	no	9
3	19	putative virus ph5	0.26	1	153909	153909	153909	1	41.41	148.44	207	0	yes	yes	155020	0.068	Bacteria	2	100	Parabacteroides distasonis str. 3776 D15 iv	1339343	25.47	1: root	0	0	0	no	no	no	1
3	20	unidentified organism	0.18	563	1219684	14295	2410	160	53.95	13.13	1317	1	no	no	111678	3.002	Firmicutes	1239	79.33	Oscillibacter sp. ER4	1519439	28	1212: o__Clostridiales	49.39	0.22	0	no	no	no	7
3	21	putative virus ph6 (crish C)	0.17	1	93220	93220	93220	1	32.93	160.22	87	0	no	yes	101072	0.013	Proteobacteria	1224	78.57	Enterobacter sp. E20	1560339	21.43	1: root	0	0	0	no	no	no	0
3	22	Escherichia coli	0.17	778	1293416	7119	1669	263	51.16	11.27	1291	0	no	no	102579	99.45	Escherichia coli	562	95.47	Escherichia coli	562	19.14	5162: f__Enterobacteriaceae	33.84	0.76	0	no	no	no	2
3	23	putative virus ph3 (crish E)	0.16	1	109873	109873	109873	1	32.65	125.38	110	0	no	yes	93182	0.025	Bacteria	2	100	Mycobacterium tuberculosis	1773	16.67	0: root	0	0	0	no	no	no	6
3	24	putative virus ph7 (crish D)	0.15	1	99504	99504	99504	1	32.6	128.66	102	0	yes	yes	86489	69.89	Veillonella sp. CAG:933	1262980	99.42	Veillonella sp. CAG:933	1262980	99.42	0: root	0	0	0	no	no	no	0
3	25	putative virus ph11 (crish F)	0.08	7	93095	32601	21406	2	31.65	70.34	84	0	no	yes	44335	0.02	Gammaproteobacteria	1236	77.78	Enterobacter sp. E20	1560339	44.44	0: root	0	0	0	no	no	no	2
3	26	unidentified organism	0.05	285	451664	5112	1615	102	57.15	10.41	482	1	no	no	33340	4.016	Coriobacteriia	84998	80.28	Senegalimassilia anaerobia JC110	1034345	23.6	203: k__Bacteria	13.2	0	0	no	no	no	2
3	27	putative virus ph4	0.05	1	42107	42107	42107	1	41.67	99.52	54	0	yes	yes	28459	0.028	Gammaproteobacteria	1236	87.5	Enterobacter sp. E20	1560339	62.5	1: root	0	0	0	no	no	no	0
3	28	putative virus ph9	0.03	1	58405	58405	58405	1	49.72	44.17	98	0	yes	yes	17594	0.017	Bacteria	2	100	Enterobacter sp. E20	1560339	66.67	1: root	0	0	0	no	no	no	1
3	29	putative virus ph3 (crish E)	0.03	6	97789	25656	19222	3	35.01	24.99	104	0	no	yes	16547	0.018	Bacteria	2	100	Mycobacterium tuberculosis 210	164513	66.67	0: root	0	0	0	no	no	no	18
3	30	putative virus ph4	0.02	3	42360	17348	14475	2	43.43	40.98	49	0	no	yes	11828	0.008	Escherichia coli	562	100	Escherichia coli XH001	1069495	100	1: root	0	0	0	no	no	no	0
3	31	Escherichia coli island	0.01	29	48538	3335	1649	12	39.69	12.13	37	0	no	no	4065	99.95	Escherichia coli	562	98.5	Escherichia coli	562	19.76	1: root	0	0	0	no	no	no	0
3	32	Firmicutes bacterium CAG:41	0.01	46	60638	2721	1251	20	39.13	9.51	49	0	no	no	4063	78.31	Firmicutes bacterium CAG:41	1263021	94.72	Firmicutes bacterium CAG:41	1263021	94.72	203: k__Bacteria	2.04	0	0	no	no	no	0
10	1	Collinsella sp.	17.18	26	2087326	325965	126991	6	60.1	397.26	1765	0	no	no	5798682	89.61	Collinsella	102106	99.16	Collinsella sp. 4_8_47FAA	742722	36.77	2112: p__Actinobacteria	100	0.81	0	yes	no	no	17
10	2	Escherichia coli (a)	6.28	889	5531935	57363	11806	139	51.03	54.81	5262	5	no	no	2134525	99.94	Escherichia coli	562	95.08	Escherichia coli	562	18.2	5124: f__Enterobacteriaceae	99.46	14.43	95.15	no	no	no	17
10	3	bacterium LF-3	2.7	56	2659835	167407	70461	12	29.43	48.96	2842	8	no	no	924704	84.36	bacterium LF-3	1504823	98.92	bacterium LF-3	1504823	98.92	2372: k__Bacteria	99.06	0	0	no	no	no	20
10	4	Klebsiella pneumoniae	1.51	1805	5912400	32323	4852	337	57.44	12.32	6056	4	no	no	518819	98.98	Klebsiella pneumoniae	573	78.7	Klebsiella pneumoniae	573	22.37	5121: f__Enterobacteriaceae	96.67	21.11	81.32	yes	no	no	14
10	5	Bacteroides sp.	0.87	1	46904	46904	46904	1	46.86	893.56	50	0	no	no	294446	81.25	Bacteroides	816	87.67	Bacteroides barnesiae DSM 18169 = JCM 13652	1121094	28.69	1: root	4.17	0	0	no	no	no	0
10	6	Enterobacter cloacae	0.76	1129	3852387	35488	4611	237	55.54	9.54	3964	2	no	no	261987	98.88	Enterobacter cloacae	550	84.99	Enterobacter cloacae	550	74.21	5124: f__Enterobacteriaceae	86.37	3.34	35.14	yes	no	no	13
10	7	Firmicutes bacterium CAG:41	0.71	279	2610310	73459	16290	44	38.69	13.06	2263	2	no	no	240549	82.5	Firmicutes bacterium CAG:41	1263021	96.78	Firmicutes bacterium CAG:41	1263021	96.78	1212: o__Clostridiales	97.32	2.03	20	yes	no	no	14
10	8	Parvimonas micra	0.56	61	1461365	223919	32732	12	28.39	18.63	1360	1	no	no	191640	97.33	Parvimonas micra	33033	87.22	Parvimonas micra ATCC 33270	411465	29.85	1125: o__Clostridiales	94.04	0.78	0	no	no	no	16
10	9	Lactococcus garvieae	0.46	305	1866621	61573	9543	54	38.91	12.02	1824	3	no	no	157691	94.55	Lactococcus garvieae	1363	99.31	Lactococcus garvieae ATCC 49156	420889	20.04	543: o__Lactobacillales	97.91	3.51	38.46	yes	no	no	18
10	10	putative virus ph4	0.39	5	43094	13674	12206	2	39.86	433.29	55	0	no	yes	130725	0.022	Bacteria	2	100	Enterobacter sp. E20	1560339	27.59	1: root	0	0	0	no	no	no	0
10	11	Peptostreptococcus stomatis	0.37	287	1598129	32351	8342	54	37.48	11.06	1451	1	no	no	127010	93.34	Peptostreptococcus stomatis	341694	96.87	Peptostreptococcus stomatis DSM 17678	596315	96.87	1120: o__Clostridiales	92.66	1.4	0	no	no	no	2
10	12	Rothia mucilaginosa	0.31	908	1970787	10154	2393	259	60.74	7.51	1901	1	no	no	106592	75.33	Rothia mucilaginosa	43675	98.62	Rothia mucilaginosa DY-18	680646	37.56	1530: o__Actinomycetales	74.33	12.56	72.22	no	yes	no	6
10	13	Escherichia coli (b)	0.26	449	1066651	27606	2971	100	50.09	11.54	1176	0	no	no	88104	98.92	Escherichia coli	562	92.81	Escherichia coli	562	18.64	1: root	0	0	0	no	no	no	1
10	14	Escherichia coli island	0.06	41	161990	26213	5975	8	37.89	18.21	172	0	no	no	21032	99.91	Escherichia coli	562	79.49	Escherichia coli	562	15.1	1: root	0	0	0	no	no	no	0
10	15	unidentified organism dm3 (TM7x-like)	0.06	206	358504	5552	1747	73	43.76	7.58	364	0	no	no	19568	10.59	Candidatus Saccharibacteria oral taxon TM7x	1476577	82.4	Candidatus Saccharibacteria oral taxon TM7x	1476577	82.4	1453: k__Bacteria	35.8	1.1	66.67	no	no	no	3
45	1	Collinsella sp. (a)	6.25	92	2198554	117987	42937	17	59.99	95.97	1908	2	no	no	1467879	88.11	Collinsella	102106	98.15	Collinsella aerofaciens ATCC 25986	411903	36.42	2112: p__Actinobacteria	97.58	0.81	0	no	no	no	16
45	2	putative virus ph5	4.54	1	151737	151737	151737	1	41.54	1010.57	204	0	no	yes	1059793	1.744	Parabacteroides distasonis	823	98.77	Parabacteroides distasonis str. 3999B T(B) 4	1339344	68.16	1: root	0	0	0	no	no	no	2
45	3	Escherichia coli	2.69	700	5620249	84914	15344	100	50.67	16.15	5340	1	no	no	627466	99.93	Escherichia coli	562	96.67	Escherichia coli	562	20.39	5162: f__Enterobacteriaceae	99.55	8.76	87	yes	no	no	15
45	4	bacterium LF-3	2.44	60	2780829	272880	75478	12	29.27	29.65	2949	6	no	no	566017	85.04	bacterium LF-3	1504823	97.27	bacterium LF-3	1504823	97.27	2372: k__Bacteria	98.11	0	0	no	no	no	20
45	5	Blautia sp. CAG:37	2.41	340	3375387	58069	19014	54	48.28	24.12	3098	3	no	no	563732	84.63	Blautia sp. CAG:37	1262757	95.38	Blautia sp. CAG:37	1262757	95.38	1226: o__Clostridiales	98.31	13.71	93.55	no	no	no	16
45	6	putative virus ph1 (crish A)	2.41	8	83904	24825	17758	2	36.15	970.28	113	0	no	yes	567969	0.019	Bacteria	2	100	Enterobacter sp. E20	1560339	26.85	1: root	0	0	0	no	no	no	0
45	7	unidentified organism dm1 (Ruminococcaceae-like)	1.74	56	2309968	122350	57959	14	60.04	25.42	2068	1	no	no	409331	11.14	Ruminococcaceae	541000	77.57	Subdoligranulum variabile DSM 15176	411471	53.68	1212: o__Clostridiales	92.52	0	0	yes	no	no	16
45	8	putative virus ph8 (crish I)	1.65	1	93773	93773	93773	1	31.94	594.69	82	0	yes	yes	385103	0.013	Bacteria	2	96.23	Enterobacter sp. E20	1560339	15.09	1: root	0	0	0	no	no	no	0
45	9	putative virus ph7 (crish D)	1.28	1	98054	98054	98054	1	32.68	439.19	99	0	yes	yes	295958	70.89	Veillonella sp. CAG:933	1262980	99.29	Veillonella sp. CAG:933	1262980	99.29	1: root	0	0	0	no	no	no	0
45	10	Enterococcus faecium	1.15	600	3262231	108935	11110	70	37.83	11.94	3322	3	no	no	271124	99.12	Enterococcus faecium	1352	94.19	Enterococcus faecium E1039	645663	3.56	544: o__Lactobacillales	99.16	4.88	90	no	no	no	16
45	11	unidentified organism dm1 (Clostridiales-like)	1.08	105	2650317	125255	38482	21	56.15	13.8	2334	3	no	no	256009	7.272	Clostridiales	186802	95.18	Subdoligranulum variabile DSM 15176	411471	26.84	1212: o__Clostridiales	99.32	0.91	50	no	no	no	18
45	12	putative virus ph2 (crish B)	1.04	1	103077	103077	103077	1	33.83	341.68	171	0	no	yes	242659	0.033	Bacteria	2	100	Veillonella sp. CAG:933	1262980	39.51	1: root	0	0	0	no	no	no	0
45	13	Eggerthella sp. CAG:298	0.49	101	1705525	63951	26111	23	54.68	9.79	1488	1	no	no	115293	76.67	Eggerthella sp. CAG:298	1262876	99.47	Eggerthella sp. CAG:298	1262876	99.47	2112: p__Actinobacteria	100	0.55	0	no	yes	yes	16
45	14	Lactobacillus delbrueckii	0.38	378	1653797	24078	6326	81	50.33	7.72	1653	6	no	no	89454	99.35	Lactobacillus delbrueckii	1584	98.51	Lactobacillus delbrueckii subsp. lactis	29397	41.25	377: g__Lactobacillus	94.47	0.7	0	yes	no	no	15
45	15	Collinsella sp. (b)	0.32	438	1110467	18559	3060	103	59.28	9.66	1106	1	no	no	75260	75.77	Collinsella	102106	95.02	Collinsella aerofaciens ATCC 25986	411903	34.4	203: k__Bacteria	28.21	0	0	no	no	no	3
45	16	Akkermansia sp.	0.17	707	1255225	6749	1795	238	55.92	4.46	1297	0	no	no	39785	94.54	Akkermansia	239934	99.71	Akkermansia muciniphila CAG:154	1263034	52.16	2982: k__Bacteria	47.63	0.04	0	no	no	no	3
76	1	Escherichia coli (a)	24.63	765	4440047	32784	7771	172	50.68	132.95	4169	7	no	no	4092734	99.93	Escherichia coli	562	96.19	Escherichia coli	562	19.64	5124: f__Enterobacteriaceae	92.11	10.26	93.69	yes	no	no	16
76	2	Enterobacter cloacae	8.38	2361	6704175	24966	3376	592	55.88	29.95	7037	9	no	no	1394369	99.84	Enterobacter cloacae	550	80.74	Enterobacter cloacae	550	67.4	5124: f__Enterobacteriaceae	98.64	51.19	94.79	yes	no	no	15
76	3	Escherichia coli (b)	7.64	1773	4764026	109127	3184	310	48.49	38.42	5037	0	no	no	1274010	99.59	Escherichia coli	562	96.33	Escherichia coli	562	20.22	203: k__Bacteria	22.41	7.76	100	no	no	no	10
76	4	Klebsiella pneumoniae	5.66	521	5275772	77706	16779	97	57.85	25.72	5097	3	no	no	946030	99.98	Klebsiella pneumoniae	573	90.99	Klebsiella pneumoniae	573	28.82	5121: f__Enterobacteriaceae	99.56	8.57	94.68	yes	no	no	16
76	5	unidentified organism (Akkermansia-like)	5.07	44	3109423	316539	98630	9	56.86	39.08	2598	1	no	no	843133	21.65	Akkermansia	239934	98.87	Akkermansia sp. CAG:344	1262691	74.24	2982: k__Bacteria	97.96	0.68	0	yes	no	yes	17
76	6	Citrobacter sp. (a)	4.81	213	4688976	152228	37063	40	51.96	24.57	4356	7	no	no	805307	98.24	Citrobacter	544	95.21	Citrobacter sp. 30_2	469595	30.35	5124: f__Enterobacteriaceae	97.82	2.96	97.37	no	no	no	18
76	7	Lactococcus garvieae	3.11	16	1849545	399898	216975	4	38.43	40.27	1827	3	no	no	513534	99.95	Lactococcus garvieae	1363	98.85	Lactococcus garvieae	1363	33.49	543: o__Lactobacillales	100	0	0	yes	no	no	17
76	8	Enterobacter sp. (b)	1.65	2397	5004795	21197	2261	670	53.79	7.88	5467	1	no	no	283446	97.76	Enterobacter	547	97.18	Enterobacter cloacae	550	26.7	203: k__Bacteria	47.88	12.28	87.5	no	no	no	10
76	9	Klebsiella sp. (b)	1.44	1960	4121976	17951	2223	548	55.72	8.35	4412	2	no	no	243888	98.59	Klebsiella	570	97.43	Klebsiella pneumoniae UCICRE 14	1328397	16.59	203: k__Bacteria	24.61	0	0	no	no	no	5
76	10	bacterium LF-3	1.15	112	2569949	107689	32072	24	29.17	10.73	2688	4	no	no	189643	86.76	bacterium LF-3	1504823	97.87	bacterium LF-3	1504823	97.87	2372: k__Bacteria	94.58	0.94	0	no	no	no	14
76	11	Blautia sp. CAG:37	1.1	274	2739737	75226	17180	47	48.71	9.64	2521	1	no	no	184195	86.17	Blautia sp. CAG:37	1262757	95.15	Blautia sp. CAG:37	1262757	95.15	1226: o__Clostridiales	95.36	2.64	42.86	no	no	no	15
76	12	Eubacterium sp. CAG:251	0.42	403	1652837	22106	5101	96	38.51	6.16	1530	0	no	no	71948	95.03	Eubacterium sp. CAG:251	1262886	97.09	Eubacterium sp. CAG:251	1262886	97.09	1212: o__Clostridiales	88.81	1.34	0	no	no	no	13
76	13	putative virus ph6 (crish C)	0.38	1	95539	95539	95539	1	32.85	94.5	92	0	yes	yes	61938	0.019	Proteobacteria	1224	100	Vibrio parahaemolyticus	670	33.33	1: root	0	0	0	no	no	no	0
76	14	unidentified organism dm2	0.35	467	1504199	23396	3953	120	48.26	5.55	1522	0	no	no	58752	0.328	Firmicutes	1239	93.26	Firmicutes bacterium CAG:238	1263011	9.84	1120: o__Clostridiales	71.93	2.36	40	no	no	no	5
76	15	Citrobacter sp. (b)	0.3	661	1062624	9005	1548	225	51.24	6.68	1048	0	no	no	50742	99.7	Citrobacter	544	91.25	Citrobacter freundii	546	19.94	203: k__Bacteria	10.34	0	0	no	no	no	2
78	1	Escherichia coli (a)	17.63	677	5439872	55072	11404	144	50.73	81.21	5212	4	no	no	3063608	99.97	Escherichia coli	562	96.57	Escherichia coli	562	16.25	5124: f__Enterobacteriaceae	97.94	10.42	92.31	yes	no	no	16
78	2	Escherichia coli (b)	4.03	1422	3699861	40115	3042	291	49.92	27.27	3172	1	no	no	704081	99.83	Escherichia coli	562	94.88	Escherichia coli	562	18.13	203: k__Bacteria	24.48	0	0	no	no	no	3
78	3	Enterobacter sp.	2.15	2288	6171261	22011	3309	535	55.14	8.73	6492	5	no	no	388690	99.74	Enterobacter	547	95.21	Enterobacter cloacae	550	22.83	5124: f__Enterobacteriaceae	94.68	46.35	82.47	yes	no	no	14
78	4	bacterium LF-3	1.48	124	2664588	101224	32137	26	29.31	13.89	2753	5	no	no	255977	87.62	bacterium LF-3	1504823	97.37	bacterium LF-3	1504823	97.37	2372: k__Bacteria	96.23	0	0	no	yes	no	17
78	5	Veillonella sp.	0.94	681	2338700	28697	4595	143	39.1	10.04	2218	4	no	no	166590	87.36	Veillonella	29465	97.99	Veillonella dispar ATCC 17748	546273	58.55	1024: o__Selenomonadales	96.86	9.58	80.65	no	no	no	14
78	6	Eubacterium sp.	0.91	291	2420474	39970	10870	63	37.87	9.43	2264	2	no	no	158808	93.57	Eubacterium	1730	98.16	Eubacterium eligens CAG:72	1263077	71.15	1212: o__Clostridiales	90.94	0.92	66.67	no	no	no	7
78	7	Citrobacter sp.	0.48	1089	1719481	6908	1579	398	52.13	6.97	1750	0	no	no	87858	99.15	Citrobacter	544	93.38	Citrobacter sp. KTE32	1169350	19.87	203: k__Bacteria	40.52	1.72	100	no	no	no	3
78	8	Klebsiella sp.	0.39	1007	1522191	10041	1434	362	55.96	6.38	1762	1	no	no	72661	99.06	Klebsiella	570	94.27	Klebsiella pneumoniae	573	14.68	203: k__Bacteria	16.38	1.72	0	no	no	no	2
78	9	putative virus ph14	0.34	1	17791	17791	17791	1	52.7	484.08	24	0	no	yes	59714	0.035	Bacteria	2	100	Streptomyces albulus ZPM	1434306	19.05	1: root	0	0	0	no	no	no	0
78	10	Firmicutes bacterium CAG:41	0.17	490	819048	4715	1715	171	39.29	5.15	720	1	no	no	30558	75.79	Firmicutes bacterium CAG:41	1263021	93.48	Firmicutes bacterium CAG:41	1263021	93.48	1212: o__Clostridiales	24.28	0	0	no	no	no	0
78	11	putative virus	0.15	1	34110	34110	34110	1	39.78	109.06	48	0	yes	yes	25606	0.039	Bacteria	2	100	Escherichia coli XH001	1069495	20	1: root	0	0	0	no	no	no	0
78	12	unidentified organism dm8	0.12	389	628769	4905	1655	134	55.75	4.85	653	0	no	no	22275	2.612	Bacteria	2	100	Blautia sp. CAG:37	1262757	6.36	1120: o__Clostridiales	15.57	0	0	no	no	no	0
78	13	crAssphage	0.11	1	97664	97664	97664	1	29.15	28.46	97	0	yes	yes	19123	86.25	uncultured phage crAssphage	1211417	98.3	uncultured phage crAssphage	1211417	98.3	1: root	0	0	0	no	no	no	0
78	14	Escherichia coli island 1	0.07	12	68430	17387	9024	3	33.78	25.65	75	0	no	no	12128	99.96	Escherichia coli	562	98.57	Escherichia coli	562	13.65	1: root	0	0	0	no	no	no	0
78	15	Escherichia coli island 2	0.06	17	85337	27905	7242	3	37.02	17.66	78	0	no	no	10508	99.61	Escherichia coli	562	93.1	Escherichia coli	562	16.07	1: root	0	0	0	no	no	no	0
78	16	putative virus ph3 (crish E)	0.03	4	82229	29358	26013	2	35.97	8.91	93	0	no	yes	5055	0	unknown	0	0	unknown	0	0	1: root	0	0	0	no	no	no	10
78	17	putative virus ph3 (crish E)	0.01	10	20798	3019	2501	4	35.91	6.2	17	0	no	yes	919	13.38	Bacteroides ovatus	28116	97.56	Bacteroides ovatus CL03T12C18	997886	95.93	1: root	0	0	0	no	no	no	0
101	1	Eubacterium sp.	9.77	43	2859941	256626	89947	10	41.39	321.19	2660	5	no	no	6219688	89.45	Eubacterium	1730	96.51	Eubacterium rectale CAG:36	1263079	48.94	1286: f__Lachnospiraceae	97.58	0	0	no	no	no	16
101	2	Coprococcus sp. CAG:131	7.8	15	2903627	513668	217956	5	44.1	252.51	2536	5	no	no	4978127	93.07	Coprococcus sp. CAG:131	1262862	87.06	Coprococcus sp. CAG:131	1262862	87.06	1212: o__Clostridiales	99.33	0	0	no	no	no	18
101	3	unidentified organism (Firmicutes bacterium CAG:460-like)	6.16	11	1262900	289194	183268	3	26.36	458.92	1341	1	no	no	3903745	39.15	Firmicutes bacterium CAG:460	1263024	88.45	Firmicutes bacterium CAG:460	1263024	88.45	2329: k__Bacteria	91.57	3.37	0	no	no	yes	18
101	4	Eubacterium sp. CAG:202	4.85	23	2134130	405948	150312	5	38.59	213.6	1999	2	no	no	3089992	86.5	Eubacterium sp. CAG:202	1262884	96.55	Eubacterium sp. CAG:202	1262884	96.55	1212: o__Clostridiales	98.66	0.34	0	yes	no	no	17
101	5	Holdemanella biformis	3.83	92	2256770	138761	31792	21	33.98	159.38	2228	5	no	no	2426946	52.71	Holdemanella biformis	1735	95.95	Holdemanella biformis DSM 3989	518637	95.95	2372: k__Bacteria	97.04	1.38	25	yes	no	no	18
101	6	Clostridium sp. CAG:245	2.46	16	1480981	237928	155141	4	29.74	155.92	1384	1	no	no	1557361	92.11	Clostridium sp. CAG:245	1262784	98.25	Clostridium sp. CAG:245	1262784	98.25	1212: o__Clostridiales	76.78	1.34	0	yes	no	no	13
101	7	Firmicutes bacterium CAG:321	2.38	5	1262650	438159	381029	2	26.14	177.48	1298	1	no	no	1510336	85.63	Firmicutes bacterium CAG:321	1263018	94.99	Firmicutes bacterium CAG:321	1263018	94.99	2329: k__Bacteria	92.7	3.37	0	no	no	no	19
101	8	Eubacterium sp.	2.37	49	2776565	222353	86279	12	38.53	80.2	2381	4	no	no	1505829	92.45	Eubacterium	1730	99.03	[Eubacterium] hallii DSM 3353	411469	49.79	1212: o__Clostridiales	91.28	0.67	0	yes	yes	no	16
101	9	Eubacterium sp. CAG:251	2.1	9	2071481	467853	305602	3	37.83	95.12	1971	0	no	no	1330362	84.6	Eubacterium sp. CAG:251	1262886	95.35	Eubacterium sp. CAG:251	1262886	95.35	1212: o__Clostridiales	98.66	0	0	yes	no	no	18
101	10	putative virus	2.08	1	146214	146214	146214	1	38.18	1339.59	178	0	yes	yes	1320023	0.039	Bacteria	2	99.81	Enterobacter sp. E20	1560339	21.25	1: root	0	0	0	no	no	no	8
101	11	unidentified organism	2	76	2732795	199286	67209	13	43.77	68.94	2427	1	no	no	1279416	2.063	Firmicutes	1239	92.87	Firmicutes bacterium CAG:272	1263015	48.05	1212: o__Clostridiales	96.64	0	0	no	no	no	15
101	12	Clostridium sp. CAG:571	1.77	8	1491509	480256	446154	2	25.85	111.82	1603	1	no	no	1123882	93.74	Clostridium sp. CAG:571	1262822	98.23	Clostridium sp. CAG:571	1262822	98.23	1212: o__Clostridiales	77.17	1.9	0	yes	no	no	17
101	13	putative virus ph6 (crish C)	1.75	1	96252	96252	96252	1	33.21	1714.07	95	0	yes	yes	1109314	0.038	Bacteria	2	100	Enterobacter sp. E20	1560339	21.41	1: root	0	0	0	no	no	no	0
101	14	putative virus ph15	1.61	3	123081	59511	50911	2	38.49	1231.25	221	0	no	yes	1022088	2.551	Bacteroidales	171549	98.53	Prevotella copri DSM 18205	537011	59.76	1: root	0	0	0	no	no	no	4
101	15	putative virus	1.36	2	139270	98118	98118	1	44.8	916.63	188	0	no	yes	863243	0.093	Bacteria	2	100	Lachnospiraceae bacterium 7_1_58FAA	658087	52.42	1: root	0	0	0	no	no	no	17
101	16	Firmicutes bacterium CAG:41	1.26	511	3531180	125335	12544	69	38.03	33.56	3241	3	no	no	801025	86.6	Firmicutes bacterium CAG:41	1263021	99.8	Firmicutes bacterium CAG:41	1263021	99.8	1212: o__Clostridiales	97.99	11.07	79.17	yes	no	no	15
101	17	Escherichia coli	1.05	271	5067861	125103	38485	36	50.7	19.53	4874	7	no	no	673799	99.71	Escherichia coli	562	94.78	Escherichia coli	562	18.14	5124: f__Enterobacteriaceae	99.71	1.64	82.35	yes	no	no	17
101	18	putative virus	0.97	1	44961	44961	44961	1	38.63	2024.39	51	0	yes	yes	622233	0.036	Bacteria	2	100	Enterobacter sp. E20	1560339	30.57	1: root	0	0	0	no	no	no	0
101	19	putative virus	0.92	4	64302	26800	25827	2	46.28	1350.87	107	0	no	yes	588512	0.036	Bacteria	2	99.53	Enterobacter sp. E20	1560339	19.81	1: root	0	0	0	no	no	no	0
101	20	Clostridium sp. CAG:221	0.77	127	2847488	82286	32427	29	29.15	25.55	2706	2	no	no	491166	94.77	Clostridium sp. CAG:221	1262780	86.01	Clostridium sp. CAG:221	1262780	86.01	203: k__Bacteria	81.03	8.62	83.33	yes	no	no	19
101	21	Eubacterium sp.	0.67	27	2817866	237572	167848	8	37.25	22.43	2644	3	no	no	428694	90.11	Eubacterium	1730	97.81	Eubacterium eligens CAG:72	1263077	70.82	1212: o__Clostridiales	97.99	0	0	no	no	no	16
101	22	unidentified organism dm7 (Bacteria-like)	0.51	30	2049476	282924	83791	7	65.43	23.42	1805	4	no	no	328254	10.74	Bacteria	2	100	bacterium OL-1	1504822	26.9	2112: p__Actinobacteria	100	0.81	0	no	yes	yes	18
101	23	unidentified organism (Eggerthella sp. CAG:20-like)	0.46	13	1768936	372393	201432	4	57.75	24.59	1443	1	no	no	295938	11.37	Eggerthella sp. CAG:209	1262875	82.1	Eggerthella sp. CAG:209	1262875	82.1	2112: p__Actinobacteria	92.74	0.81	0	no	no	yes	17
101	24	Catenibacterium mitsuokai	0.45	123	2292341	76719	28307	31	34.12	18.43	2352	6	no	no	284648	90.36	Catenibacterium mitsuokai	100886	82.99	Catenibacterium mitsuokai DSM 15897	451640	82.99	2372: k__Bacteria	98.58	0	0	yes	no	no	16
101	25	putative virus ph2 (crish B)	0.44	1	101479	101479	101479	1	32.4	406.1	172	0	no	yes	276926	0.039	Bacteria	2	100	Enterobacter sp. E20	1560339	24.55	1: root	0	0	0	no	no	no	1
101	26	Clostridiales bacterium	0.42	62	2555287	177171	56083	13	44.95	15.38	2238	3	no	no	266476	91.55	Clostridiales	186802	99.86	[Eubacterium] siraeum DSM 15702	428128	49.66	1212: o__Clostridiales	98.66	0.34	0	no	yes	no	16
101	27	Akkermansia muciniphila	0.4	98	2745112	138163	37477	21	55.73	13.8	2342	1	no	no	257409	92.52	Akkermansia muciniphila	239935	83.68	Akkermansia muciniphila ATCC BAA-835	349741	42.33	2982: k__Bacteria	97.14	0.68	0	no	yes	no	16
101	28	unidentified organism dm1 (Ruminococcaceae-like)	0.36	93	1666422	57856	22887	25	61.37	20.29	1450	0	no	no	233865	10.59	Ruminococcaceae	541000	91.27	Subdoligranulum variabile DSM 15176	411471	67.63	1212: o__Clostridiales	77.38	1.02	100	yes	no	no	11
101	29	Blautia sp. CAG:37	0.34	162	2640672	110760	26409	28	48.81	12.12	2354	1	no	no	217701	88.71	Blautia sp. CAG:37	1262757	95.44	Blautia sp. CAG:37	1262757	95.44	1226: o__Clostridiales	97.68	2.22	0	no	no	no	14
101	30	Prevotella sp.	0.32	1007	3753058	64749	5077	207	44.79	8.02	3387	1	no	no	207070	74.2	Prevotella	838	98.11	Prevotella copri CAG:164	1263102	53.04	2724: g__Prevotella	89.76	12.73	63.41	yes	no	no	10
101	31	Firmicutes bacterium CAG:114	0.3	234	2357666	82721	20377	35	58.52	11.81	2341	1	no	no	190218	91.8	Firmicutes bacterium CAG:114	1263001	92.11	Firmicutes bacterium CAG:114	1263001	92.11	1212: o__Clostridiales	98.43	1.68	0	yes	no	no	17
101	32	unidentified organism dm4 (Clostridiales-like)	0.27	165	2385320	73884	21860	30	55.52	10.76	2248	0	no	no	175367	5.954	Clostridiales	186802	94.24	Eubacterium desmolans ATCC 43058	1408437	37.26	1212: o__Clostridiales	95.97	1.73	25	yes	no	no	15
101	33	putative virus ph11 (crish F)	0.27	1	89388	89388	89388	1	31.8	283.38	80	0	yes	yes	170083	0.039	Proteobacteria	1224	82.09	Enterobacter sp. E20	1560339	28.36	1: root	0	0	0	no	no	no	2
101	34	unidentified organism dm6	0.26	391	2087661	39565	7963	78	57.63	11.73	1885	1	no	no	167608	3.246	Coriobacteriia	84998	90.92	Senegalimassilia anaerobia JC110	1034345	28.95	2112: p__Actinobacteria	92.4	4.58	100	yes	no	no	14
101	35	unidentified organism (Coriobacteriales-like)	0.26	60	1663121	173323	48805	11	65.84	14.42	1458	0	no	no	163865	7.813	Coriobacteriales	84999	82.79	bacterium OL-1	1504822	11.38	2112: p__Actinobacteria	96.51	0	0	yes	no	no	17
101	36	unidentified organism dm2	0.24	37	1713586	182256	93470	7	47.85	13.44	1588	1	no	no	155890	2.766	Clostridiales	186802	89.52	Lachnoanaerobaculum sp. OBRC5-5	936595	14.12	1120: o__Clostridiales	78.96	0	0	yes	no	no	5
101	37	Ruminococcus sp. CAG:177	0.23	190	2110085	58158	15564	41	51.26	10.03	2019	1	no	no	144663	85.55	Ruminococcus sp. CAG:177	1262952	92.48	Ruminococcus sp. CAG:177	1262952	92.48	1212: o__Clostridiales	95.43	0.67	0	yes	no	no	10
101	38	Firmicutes bacterium CAG:103	0.2	165	1915522	67793	14517	36	61.8	9.94	1770	0	no	no	130055	51.95	Firmicutes bacterium CAG:103	1262999	96.41	Firmicutes bacterium CAG:103	1262999	96.41	1212: o__Clostridiales	85.99	2.35	0	no	no	no	11
101	39	unidentified organism dm8	0.2	433	2349151	32556	7326	92	60.02	7.95	2214	4	no	no	129369	1.815	Firmicutes	1239	75.73	Faecalibacterium sp. CAG:74	1262897	11.28	1120: o__Clostridiales	90.94	4.33	10	no	no	no	10
101	40	unidentified organism	0.2	253	2021296	63017	11917	51	60.01	9.11	1986	2	no	no	125847	2.826	Firmicutes	1239	92.18	Firmicutes bacterium CAG:103	1262999	12.23	1212: o__Clostridiales	80.15	2.99	16.67	no	no	no	8
101	41	unidentified organism dm2	0.19	257	2138159	39930	12288	56	48.59	8.42	1933	1	no	no	122209	1.647	Clostridiales	186802	79.88	Eubacterium brachy ATCC 33089	1321814	9.79	1120: o__Clostridiales	92.3	3.07	16.67	yes	no	yes	13
101	42	Ruminococcus sp. CAG:108	0.18	168	1781330	112775	15802	29	41.3	9.38	1626	2	no	no	113377	94.16	Ruminococcus sp. CAG:108	1262950	98.68	Ruminococcus sp. CAG:108	1262950	98.68	1212: o__Clostridiales	96.7	1.68	75	yes	no	no	13
101	43	Oscillibacter sp. ER4	0.16	396	1811987	43043	6218	96	59.57	8.56	1891	0	no	no	107306	89.78	Oscillibacter sp. ER4	1519439	96.22	Oscillibacter sp. ER4	1519439	96.22	203: k__Bacteria	91.95	16.74	9.46	yes	no	no	7
101	44	Senegalimassilia anaerobia	0.16	446	1756308	19404	4936	110	62.91	8.41	1664	1	no	no	102942	90.96	Senegalimassilia anaerobia	1473216	98.97	Senegalimassilia anaerobia JC110	1034345	98.97	2112: p__Actinobacteria	89.3	7.8	91.67	no	no	no	6
101	45	putative virus ph1 (crish A)	0.15	3	70160	29512	22414	2	34.67	197.87	90	0	no	yes	93796	0.295	Escherichia coli	562	83.75	Escherichia coli M17	1392862	83.03	1: root	0	0	0	no	no	no	0
101	46	Ruminococcus lactaris	0.13	254	1552937	76621	7846	54	43.6	7.98	1350	1	no	no	84298	99.02	Ruminococcus lactaris	46228	98.89	Ruminococcus lactaris CC59_002D	1073376	50.28	1256: f__Lachnospiraceae	68.68	0.78	0	no	no	no	5
101	47	unidentified organism (Firmicutes-like)	0.11	501	1435396	13122	3430	140	62.36	7.07	1488	0	no	no	70657	25.55	Firmicutes	1239	93.14	Firmicutes bacterium CAG:176	1263007	38.44	1212: o__Clostridiales	71.19	0.67	0	no	no	no	2
101	48	Ruminococcus sp.	0.1	749	1619709	8590	2382	232	43.56	5.76	1544	0	no	no	64368	90.88	Ruminococcus	1263	96.92	Ruminococcus bicirculans	1160721	48.73	1212: o__Clostridiales	61.11	2.47	11.11	no	no	no	3
101	49	unidentified organism	0.09	530	1333825	14371	2804	147	56.85	6.36	1385	2	no	no	58697	2.114	Firmicutes	1239	87.91	Firmicutes bacterium CAG:124	1263002	9.91	1212: o__Clostridiales	58.62	0.92	0	yes	no	no	8
101	50	putative virus ph3 (crish E)	0.07	1	99088	99088	99088	1	33.24	62.81	155	0	yes	yes	41809	0.038	Gammaproteobacteria	1236	75	Enterobacter sp. E20	1560339	43.75	1: root	0	0	0	no	no	no	5
101	51	T7-like virus	0.07	1	39239	39239	39239	1	50.53	157.04	46	0	yes	yes	41684	81.35	T7-like virus	110456	99.97	Yersinia phage phiYeO3-12	110457	32.76	1: root	0	0	0	no	no	no	0
101	52	Porphyromonas sp.	0.06	652	1217653	9139	1981	216	52.35	4.79	1093	0	no	no	40530	70.83	Porphyromonas	836	98.64	Porphyromonas asaccharolytica DSM 20707	879243	31.61	2622: f__Porphyromonadaceae	56.7	0.52	0	no	no	no	3
101	53	putative virus ph4	0.06	1	44873	44873	44873	1	43.82	124.96	57	0	yes	yes	38398	0.028	Bacteria	2	100	Enterobacter sp. E20	1560339	45.45	1: root	0	0	0	no	no	no	0
101	54	unidentified organism	0.05	618	1021644	5336	1683	217	47.73	4.47	971	0	no	no	31911	1.573	Bacteria	2	100	Prevotella sp. CAG:474	1262926	8.76	2617: o__Bacteroidales	39.72	0.15	0	no	no	no	0
101	55	putative virus ph2 (crish B)	0.04	1	98226	98226	98226	1	33.71	41.92	153	0	yes	yes	27681	1.029	Bacteroides cellulosilyticus	246787	95.44	Bacteroides cellulosilyticus CL02T12C19	997874	95.44	1: root	0	0	0	no	no	no	0
101	56	unidentified organism dm3 (TM7x-like)	0.04	178	578082	20327	4189	39	43.37	6.4	572	1	no	no	25385	11.19	Candidatus Saccharibacteria oral taxon TM7x	1476577	85.53	Candidatus Saccharibacteria oral taxon TM7x	1476577	85.53	1453: k__Bacteria	51.98	1.79	33.33	yes	no	no	10
101	57	Clostridiales bacterium	0.03	1	40632	40632	40632	1	43.85	73.24	44	0	no	no	20080	96.19	Clostridiales	186802	98.02	Blautia wexlerae DSM 19850	1121115	49.65	1: root	0	0	0	no	no	no	0
101	58	crAssphage	0.02	1	94404	94404	94404	1	29.22	24.38	90	0	yes	yes	15470	96.97	uncultured phage crAssphage	1211417	99.33	uncultured phage crAssphage	1211417	99.33	1: root	0	0	0	no	no	no	0
101	59	unidentified organism	0.02	359	519645	3966	1427	137	56.28	3.84	552	0	no	no	14254	1.648	Bacteria	2	100	Senegalimassilia anaerobia JC110	1034345	19.15	203: k__Bacteria	8.37	0	0	no	no	no	0
101	60	putative virus ph4	0.02	9	44336	16478	13134	2	43.11	41.31	54	0	no	yes	12555	0.031	Bacteria	2	100	Enterobacter sp. E20	1560339	50	1: root	0	0	0	no	no	no	0
101	61	Parabacteroides sp.	0.02	13	58937	16512	8387	3	50.11	30.54	51	0	no	no	12212	99.86	Parabacteroides	375288	93.15	Parabacteroides sp. 20_3	469591	38.68	1: root	0	0	0	no	no	no	0
101	62	Eggerthella sp. CAG:298	0.02	277	436714	4022	1620	102	54.53	3.88	518	0	no	no	12056	88.19	Eggerthella sp. CAG:298	1262876	98.22	Eggerthella sp. CAG:298	1262876	98.22	203: k__Bacteria	16.56	0	0	no	no	no	0
101	63	putative virus ph4	0.02	1	43678	43678	43678	1	39.92	34.92	54	0	yes	yes	10327	0	unknown	0	0	unknown	0	0	1: root	0	0	0	no	no	no	0
101	64	Escherichia coli island	0.01	9	47600	15969	9229	2	39.93	27.92	38	0	no	no	8995	99.93	Escherichia coli	562	98.49	Escherichia coli 2-210-07_S3_C3	1444180	38.73	1: root	0	0	0	no	no	no	0
101	65	Leuconostoc lactis	0.01	227	337219	3427	1480	86	44.12	3.87	334	0	no	no	9178	95.08	Leuconostoc lactis	1246	94	Leuconostoc lactis	1246	85.65	486: f__Leuconostocaceae	22.5	0.26	0	no	no	no	10
101	66	putative virus ph5	0.01	35	129697	14558	5872	8	41.31	6.75	158	0	no	yes	5956	0.285	Bacteria	2	100	Clostridium celatum DSM 1785	545697	58.82	1: root	0	0	0	no	no	no	1
101	67	Actinomyces sp.	0.01	128	165835	2762	1234	53	58.01	3.88	179	0	no	no	4785	92.89	Actinomyces	1654	97.35	Actinomyces turicensis ACS-279-V-Col4	883077	65.22	203: k__Bacteria	9.97	0	0	no	no	no	1
101	68	putative virus ph14	0.01	1	16654	16654	16654	1	50.22	29.48	24	0	no	yes	3314	0.06	Salmonella enterica	28901	100	Salmonella enterica subsp. enterica serovar Bareilly str. CFSAN000227	1173447	100	1: root	0	0	0	no	no	no	0
101	69	putative virus ph17	0	4	17638	12198	12198	1	28.53	10.09	22	0	no	yes	1197	0	unknown	0	0	unknown	0	0	1: root	0	0	0	no	no	no	0
125	1	putative virus ph7 (crish D)	33.78	9	101614	44124	28863	2	32.5	8144.87	109	0	no	yes	5668398	68.19	Veillonella sp. CAG:933	1262980	99.98	Veillonella sp. CAG:933	1262980	99.98	1: root	0	0	0	no	no	no	0
125	2	crAssphage (a)	13.74	17	94368	17445	7588	4	29.13	3568.17	91	0	no	yes	2312483	95.22	uncultured phage crAssphage	1211417	99.46	uncultured phage crAssphage	1211417	99.46	1: root	0	0	0	no	no	no	0
125	3	crAssphage (b)	4.17	16	54315	7582	4088	5	29.05	1880.35	64	0	no	yes	700557	91.77	uncultured phage crAssphage	1211417	99.73	uncultured phage crAssphage	1211417	99.73	1: root	0	0	0	no	no	no	0
125	4	Clostridium sp. CAG:217	3.96	4	1981733	894933	862801	2	53.08	49	1799	2	no	no	672756	89.6	Clostridium sp. CAG:217	1262779	95.07	Clostridium sp. CAG:217	1262779	95.07	1212: o__Clostridiales	97.32	0	0	yes	no	no	19
125	5	Lachnospiraceae bacterium	1.26	114	2490790	125067	39527	21	41.92	12.44	2160	1	no	no	215673	98.15	Lachnospiraceae	186803	97.98	Lachnospiraceae bacterium 3_1_46FAA	665950	30.82	1256: f__Lachnospiraceae	97.66	0.1	0	no	no	no	12
125	6	Ruminococcus sp. CAG:108	1.13	64	2299686	202551	60952	11	40.67	12.05	2187	3	no	no	191328	84.91	Ruminococcus sp. CAG:108	1262950	95.8	Ruminococcus sp. CAG:108	1262950	95.8	1212: o__Clostridiales	99.33	1.48	0	yes	no	no	17
125	7	Dialister sp.	0.94	79	1818558	143608	37150	15	45.31	12.62	1739	4	no	no	160117	89.66	Dialister	39948	99.36	Dialister invisus DSM 15470	592028	54.75	1022: p__Firmicutes	97.47	1.9	66.67	no	no	no	17
125	8	putative virus ph22	0.67	1	62995	62995	62995	1	56.27	262.48	75	0	no	yes	114421	0.043	Bacteria	2	98	Enterobacter sp. E20	1560339	22	1: root	0	0	0	no	no	no	0
125	9	putative virus ph7 (crish D)	0.16	4	10653	4508	3067	2	32.83	367.91	11	0	no	yes	27650	79.75	Veillonella sp. CAG:933	1262980	99.96	Veillonella sp. CAG:933	1262980	99.96	1: root	0	0	0	no	no	no	0
125	10	Ruminococcus sp.	0.15	547	866231	6499	1570	196	43.23	4.36	849	1	no	no	27245	88.27	Ruminococcus	1263	98.5	Ruminococcus bicirculans	1160721	56.9	1212: o__Clostridiales	31.73	0.34	0	no	no	no	0
125	11	Lachnoclostridium sp. island	0.03	7	84542	24230	21352	2	45	8.71	121	0	no	no	5134	64.19	Lachnoclostridium	1506553	83.19	[Clostridium] symbiosum WAL-14673	742741	54.28	203: k__Bacteria	1.75	0	0	no	no	no	0
147	1	crAssphage	10.35	1	93165	93165	93165	1	29.12	2966.93	85	0	no	yes	1905897	93.26	uncultured phage crAssphage	1211417	99.48	uncultured phage crAssphage	1211417	99.48	1: root	0	0	0	no	no	no	0
147	2	Blautia sp. CAG:37	5.1	34	3242623	275259	118178	9	47.47	42.04	2859	5	no	no	960283	76.24	Blautia sp. CAG:37	1262757	87	Blautia sp. CAG:37	1262757	87	1226: o__Clostridiales	98.95	0.63	0	no	no	yes	17
147	3	unidentified organism dm1 (Clostridiales-like)	2.34	57	2900403	170233	80207	13	55.65	21.56	2536	2	no	no	438092	9.368	Clostridiales	186802	92.8	Subdoligranulum variabile DSM 15176	411471	24.41	1212: o__Clostridiales	99.32	0.68	0	yes	no	no	17
147	4	Firmicutes bacterium CAG:424	2.32	39	3135251	398607	133665	8	41.03	19.74	2975	4	no	no	427028	89.44	Firmicutes bacterium CAG:424	1263022	96.08	Firmicutes bacterium CAG:424	1263022	96.08	1226: o__Clostridiales	99.36	0	0	no	no	no	17
147	5	Escherichia coli	2.17	207	4865741	229783	45854	30	50.88	11.93	4620	4	no	no	403596	99.9	Escherichia coli	562	96.85	Escherichia coli	562	18.45	5124: f__Enterobacteriaceae	99.93	0.41	42.86	yes	no	no	16
147	6	Streptococcus thermophilus	0.83	178	1872996	76402	26471	23	38.88	11.87	2014	3	no	no	154857	99.62	Streptococcus thermophilus	1308	90.62	Streptococcus thermophilus CNRZ1066	299768	21.38	684: g__Streptococcus	99.89	2.58	55.56	yes	no	no	13
147	7	Escherichia coli island	0.04	23	110603	47369	9849	2	42.7	9.8	120	0	no	no	7561	99.4	Escherichia coli	562	97.11	Escherichia coli 2-011-08_S1_C2	1444065	17.03	1: root	0	0	0	no	no	no	0
147	8	putative virus ph1 (crish A)	0.02	20	79995	13171	8500	4	35.79	7.69	97	0	no	yes	4278	0.233	Bacteria	2	100	Kingella denitrificans ATCC 33394	888741	40	1: root	0	0	0	no	no	no	0
147	9	putative virus ph14	0.02	1	17655	17655	17655	1	52.59	29.19	24	0	no	yes	3608	0.11	Enterobacteriaceae	543	100	Enterobacter sp. E20	1560339	50	1: root	0	0	0	no	no	no	0
156	1	Escherichia coli (a)	45.09	287	5084970	139278	42855	38	50.82	217.4	4931	6	no	no	7650695	99.96	Escherichia coli	562	96.36	Escherichia coli	562	18.26	5124: f__Enterobacteriaceae	99.31	1.69	88.89	yes	no	no	17
156	2	unidentified organism dm5 (Clostridiales-like)	9.25	17	2174797	266185	150057	5	41.05	104.23	2014	4	no	no	1560200	21.72	Clostridiales	186802	91.29	Ruminococcus lactaris ATCC 29176	471875	9.83	1256: f__Lachnospiraceae	83.92	0	0	no	no	no	15
156	3	crAssphage	7.5	1	99354	99354	99354	1	29.25	1850.51	95	0	yes	yes	1257518	91.77	uncultured phage crAssphage	1211417	99.12	uncultured phage crAssphage	1211417	99.12	1: root	0	0	0	no	no	no	0
156	4	putative virus ph5	2.89	12	162278	98746	98746	1	42	436.62	207	0	no	yes	492141	1.121	Parabacteroides distasonis	823	98.37	Parabacteroides distasonis str. 3999B T(B) 6	1339345	31.2	1: root	0	0	0	no	no	no	1
156	5	Blautia sp. CAG:52	1.93	68	3002101	160711	64196	15	44.42	15.79	2678	6	no	no	326917	90.74	Blautia sp. CAG:52	1262758	81.81	Blautia sp. CAG:52	1262758	81.81	1226: o__Clostridiales	97.15	0.63	0	no	no	no	16
156	6	Escherichia coli (b)	1.17	279	796285	25184	3999	46	49.06	36.09	847	0	no	no	202511	99.57	Escherichia coli	562	95.21	Escherichia coli	562	20.77	1: root	0	0	0	no	no	no	1
156	7	Eubacterium sp.	0.72	278	2142766	57448	10800	59	42.62	8.19	1971	2	no	no	122363	95.06	Eubacterium	1730	97.92	Eubacterium rectale CAG:36	1263079	49.11	1286: f__Lachnospiraceae	96.84	2.78	14.29	no	no	no	13
156	8	Streptococcus sp.	0.59	411	1756085	23237	6255	83	39.64	8.17	1836	1	no	no	100400	98.3	Streptococcus	1301	98.66	Streptococcus salivarius	1304	21.54	684: g__Streptococcus	90.97	1.22	36.36	no	no	no	15
156	9	N4-like virus	0.15	1	72075	72075	72075	1	43.18	52.4	85	0	yes	yes	25910	85.24	N4-like virus	371730	93.35	Escherichia phage vB_EcoP_PhAPEC7	1391223	30.5	1: root	0	0	0	no	no	no	0
156	10	Actinomyces sp.	0.15	508	806746	5613	1571	179	64.32	4.59	877	1	no	no	27587	86.2	Actinomyces	1654	90.53	Actinomyces sp. ICM54	936549	25.38	1531: f__Actinomycetaceae	28.74	1.01	66.67	yes	no	yes	3
156	11	Enterobacter cloacae	0.09	287	420869	28207	1340	102	55.2	4.97	473	0	no	no	15367	75.43	Enterobacter cloacae	550	75.79	Enterobacter cloacae	550	62.91	203: k__Bacteria	4.91	0	0	no	no	no	0
156	12	putative virus ph4	0.03	1	45546	45546	45546	1	44.65	17.56	62	0	no	yes	5515	0.072	Enterobacteriaceae	543	100	Enterobacter sp. E20	1560339	50	1: root	0	0	0	no	no	no	0
156	13	putative virus ph6 (crish C)	0.01	33	64607	5278	2091	11	32.73	5.19	65	0	no	yes	2359	3.136	Erysipelotrichaceae	128827	82.43	Erysipelatoclostridium ramosum DSM 1402	445974	31.08	1: root	0	0	0	no	no	no	0
156	14	unidentified organism dm3 (TM7x-like)	0.01	32	42734	2278	1281	13	44.04	3.76	35	0	no	no	1166	17.06	Candidatus Saccharibacteria oral taxon TM7x	1476577	80.9	Candidatus Saccharibacteria oral taxon TM7x	1476577	80.9	203: k__Bacteria	8.53	0	0	no	no	no	5
160	1	Escherichia coli (a)	61.8	816	4852488	51224	9986	131	51.18	304.93	4580	4	no	no	10301141	99.94	Escherichia coli	562	96	Escherichia coli	562	18.98	5124: f__Enterobacteriaceae	97.08	9.06	95.88	no	no	no	15
160	2	putative virus ph1 (crish A)	15.49	1	85606	85606	85606	1	35.69	4332.66	110	0	yes	yes	2552603	0.032	Bacteria	2	99.76	Enterobacter sp. E20	1560339	20.94	1: root	0	0	0	no	no	no	0
160	3	Escherichia coli (b)	6	1429	3466869	33369	3037	271	48.77	41.43	3643	0	no	no	1010034	99.71	Escherichia coli	562	95.07	Escherichia coli	562	20.2	203: k__Bacteria	11.21	0.86	100	no	no	no	3
160	4	Clostridiales bacterium	2.91	88	3628910	231607	86558	15	42.7	19.23	3517	3	no	no	487687	84.81	Clostridiales	186802	98.02	Ruminococcus gnavus CAG:126	1263106	21.91	1256: f__Lachnospiraceae	99.32	0.1	0	no	yes	no	19
160	5	Firmicutes bacterium	1.47	285	3805478	137762	26192	35	44.34	9.25	3769	3	no	no	243715	98.6	Firmicutes	1239	99.94	Clostridium sp. HGF2	908340	18.78	2372: k__Bacteria	97.17	2.36	0	no	no	no	11
160	6	Streptococcus lutetiensis	0.8	97	1759487	112887	26133	19	37.56	10.85	1815	2	no	no	132019	96.35	Streptococcus lutetiensis	150055	82.78	Streptococcus lutetiensis 033	1076934	82.78	544: o__Lactobacillales	98.23	0.44	33.33	yes	no	no	14
160	7	putative virus ph8 (crish I)	0.79	1	97108	97108	97108	1	32.21	195.71	82	0	yes	yes	130367	0.021	Bacteria	2	100	Mycobacterium tuberculosis	1773	28.57	1: root	0	0	0	no	no	no	0
160	8	putative Klebsiella phage	0.61	1	43615	43615	43615	1	51.2	335	57	0	yes	yes	101610	20.93	Podoviridae	10744	99.81	Klebsiella phage KP34	674081	48.47	1: root	0	0	0	no	no	no	0
160	9	Streptococcus sp.	0.19	501	809865	14065	1544	170	39.79	5.73	782	1	no	no	33786	97.53	Streptococcus	1301	93.07	Streptococcus salivarius	1304	10.19	203: k__Bacteria	48.71	2.98	85.71	no	no	no	2
160	10	putative virus	0.06	1	45387	45387	45387	1	32.21	30.85	76	0	yes	yes	9605	7.943	Firmicutes	1239	99.74	Clostridiales bacterium VE202-18	1232446	34.08	1: root	0	0	0	no	no	no	0
160	11	Weissella confusa	0.02	111	140075	2125	1217	48	45.4	3.03	138	0	no	no	3144	99.39	Weissella confusa	1583	97.15	Weissella confusa LBAE C39-2	1127131	97.15	1: root	0	0	0	no	no	no	0
510	1	putative virus	7.71	1	44838	44838	44838	1	61.02	4350.77	56	0	yes	yes	1355785	0.048	Bacteria	2	98.17	Enterobacter sp. E20	1560339	16.06	1: root	0	0	0	no	no	no	0
510	2	Lachnospiraceae bacterium	7.26	30	2729769	249431	133277	8	36.96	67.3	2604	4	no	no	1271227	93.53	Lachnospiraceae	186803	75.85	Clostridium sp. SS2/1	411484	22.98	1212: o__Clostridiales	99.33	2.01	0	no	no	no	18
510	3	putative virus ph13	7.15	13	113022	17086	13229	4	38.22	1600.06	108	0	no	yes	1264421	0.018	Bacteria	2	100	Enterobacter sp. E20	1560339	28.81	1: root	0	0	0	no	no	no	3
510	4	putative virus ph5	5.97	1	145886	145886	145886	1	41.73	1034.35	173	0	yes	yes	1049230	1.766	Bacteroidales	171549	76.96	Prevotella melaninogenica DNF00666	1401073	34.67	1: root	0	0	0	no	no	no	2
510	5	unidentified organism dm1 (Clostridiales-like)	2.59	77	2897569	166964	56220	18	55.31	22.65	2535	3	no	no	472147	10.59	Clostridiales	186802	93.24	Subdoligranulum variabile DSM 15176	411471	20.81	1212: o__Clostridiales	92.52	0.68	0	no	no	no	14
510	6	putative virus ph15	2.42	2	122822	72483	72483	1	38.01	499	233	0	no	yes	424337	0.029	Bacteria	2	100	Enterobacter sp. E20	1560339	21.6	1: root	0	0	0	no	no	no	4
510	7	Megamonas sp.	1.82	191	2062598	86795	16253	34	31.19	22.34	2016	1	no	no	324240	84.15	Megamonas	158846	99.82	Megamonas funiformis CAG:377	1263086	59.78	1022: p__Firmicutes	89.32	1.92	0	no	no	no	12
510	8	crAssphage	1.77	7	93915	20554	16504	3	29.21	477.52	87	0	no	yes	309481	90.85	uncultured phage crAssphage	1211417	99.57	uncultured phage crAssphage	1211417	99.57	1: root	0	0	0	no	no	no	0
510	9	unidentified organism dm2	0.85	57	1887649	122248	47586	14	47.52	11.39	1770	0	no	no	149895	2.941	Clostridiales	186802	91.77	Lachnospiraceae bacterium 5_1_63FAA	658089	7.85	1120: o__Clostridiales	85.82	0	0	yes	no	no	19
510	10	Ruminococcus sp.	0.79	436	2440638	35282	8057	95	43.08	8.14	2318	0	no	no	142872	93.46	Ruminococcus	1263	99.52	Ruminococcus bicirculans	1160721	65.54	1212: o__Clostridiales	90.47	2.46	20	no	no	no	10
510	11	Methanobrevibacter smithii	0.77	78	1764877	81353	37906	17	31.12	11.06	1708	2	no	no	135751	97.55	Methanobrevibacter smithii	2173	84.91	Methanobrevibacter smithii CAG:186	1263088	14.99	3: p__Euryarchaeota	99.96	0	0	no	no	no	12
510	12	unidentified organism dm2	0.39	628	1774743	14025	3344	171	49.59	5.52	1801	0	no	no	69509	1.742	Bacteria	2	100	Dialister sp. CAG:357	1262869	21.72	1120: o__Clostridiales	75.88	3.01	28.57	no	no	no	4
510	13	Eubacterium sp.	0.33	680	1399345	8939	2277	218	42.71	5.91	1319	0	no	no	60907	96.73	Eubacterium	1730	98.29	Eubacterium rectale CAG:36	1263079	49.73	1286: f__Lachnospiraceae	63.37	2.22	27.27	no	no	no	3
510	14	unidentified organism (Ruminococcus-like)	0.32	676	1505863	11028	2459	197	52.9	5.33	1515	0	no	no	58114	21.41	Ruminococcus	1263	95.36	Ruminococcus callidus ATCC 27760	411473	72.84	1212: o__Clostridiales	67.78	1.29	25	yes	no	no	10
510	15	Eggerthella sp. CAG:298	0.29	417	1281856	14471	3817	112	54.64	5.64	1368	0	no	no	51038	90.11	Eggerthella sp. CAG:298	1262876	98.27	Eggerthella sp. CAG:298	1262876	98.27	2112: p__Actinobacteria	77.19	1.94	0	no	no	no	7
510	16	putative virus ph12 (crish H)	0.12	1	96268	96268	96268	1	30.84	31.21	91	0	yes	yes	20815	0.028	Bacteria	2	100	Escherichia coli XH001	1069495	33.33	1: root	0	0	0	no	no	no	0
510	17	unidentified organism	0.05	70	196563	14350	3461	18	44.89	5.99	138	2	no	no	8452	0.804	Bacteria	2	100	Cecembia lonarensis LW9	1225176	42.65	203: k__Bacteria	0.86	0	0	no	no	no	2
521	1	putative virus ph2 (crish B)	20.36	5	99749	48601	34228	2	32.48	26760.4	171	0	no	yes	17873343	0.024	Bacteria	2	99.86	Enterobacter sp. E20	1560339	27.96	1: root	0	0	0	no	no	no	0
521	2	Bifidobacterium sp. (a)	14.15	12	2336147	758201	211318	3	59.53	793.79	1976	5	no	no	12510182	94.92	Bifidobacterium	1678	99.8	Bifidobacterium adolescentis	1680	36.81	1458: f__Bifidobacteriaceae	100	0	0	no	no	no	20
521	3	Bifidobacterium longum	4.7	41	2328511	221221	147471	7	60.15	264.66	2032	3	no	no	4165608	98.07	Bifidobacterium longum	216816	88.48	Bifidobacterium sp. 12_1_47BFAA	469594	4.96	1462: f__Bifidobacteriaceae	99.23	0.15	0	no	no	no	18
521	4	Collinsella sp.	4.41	46	2363659	178777	87934	9	60.01	244.37	2031	1	no	no	3905707	81.57	Collinsella	102106	99.35	Collinsella aerofaciens ATCC 25986	411903	35.94	2112: p__Actinobacteria	98.39	1.34	0	yes	no	no	17
521	5	Catenibacterium sp.	1.62	136	2177722	77614	24102	28	33.83	97.45	2150	3	no	no	1424264	90.88	Catenibacterium	135858	96.66	Catenibacterium sp. CAG:290	1262767	73.42	2372: k__Bacteria	100	0	0	no	no	no	17
521	6	Escherichia coli	1.55	497	4984418	112682	19920	66	50.87	40.76	4667	7	no	no	1370475	99.95	Escherichia coli	562	96.5	Escherichia coli	562	18.64	5124: f__Enterobacteriaceae	99.97	5.76	95.08	yes	no	no	17
521	7	Eubacterium sp.	1.24	54	2601535	223605	79294	10	41.63	62.26	2388	5	no	no	1090979	87.92	Eubacterium	1730	95.04	Eubacterium rectale CAG:36	1263079	47.55	1286: f__Lachnospiraceae	97.1	0.48	100	no	yes	no	17
521	8	bacterium LF-3	1.13	60	2698528	241336	62885	12	29.3	55.04	2855	6	no	no	995318	86.03	bacterium LF-3	1504823	97.65	bacterium LF-3	1504823	97.65	2372: k__Bacteria	98.11	0.94	0	yes	no	no	17
521	9	putative virus ph8 (crish I)	1.13	1	95382	95382	95382	1	32.33	1555.5	85	0	yes	yes	992051	0.033	Bacteria	2	97.92	Bacteroides caccae CAG:21	1263037	24.4	1: root	0	0	0	no	no	no	0
521	10	Coprococcus sp. CAG:131	0.87	20	2929161	718197	190534	5	43.97	38.81	2555	2	no	no	764428	93.27	Coprococcus sp. CAG:131	1262862	86.36	Coprococcus sp. CAG:131	1262862	86.36	1212: o__Clostridiales	99.33	0	0	no	no	no	18
521	11	unidentified organism dm1 (Clostridiales-like)	0.7	56	2568565	237899	63266	13	55.9	35.69	2224	3	no	no	622141	8.867	Clostridiales	186802	95.37	Subdoligranulum variabile DSM 15176	411471	30.06	1212: o__Clostridiales	97.96	1.36	0	yes	no	no	14
521	12	Eubacterium sp. CAG:202	0.63	28	2081701	225096	128019	6	38.72	39.38	1963	2	no	no	550600	86.67	Eubacterium sp. CAG:202	1262884	95.63	Eubacterium sp. CAG:202	1262884	95.63	1212: o__Clostridiales	97.32	0.34	0	yes	no	no	14
521	13	Blautia sp. CAG:37	0.46	91	2964991	129572	59250	18	48.16	20.21	2627	3	no	no	405205	79.54	Blautia sp. CAG:37	1262757	95.43	Blautia sp. CAG:37	1262757	95.43	1226: o__Clostridiales	97.05	2.22	0	no	no	no	15
521	14	Roseburia sp.	0.45	183	3179831	82798	28619	35	43.28	18.56	2754	2	no	no	397752	96.88	Roseburia	841	95.53	Roseburia intestinalis L1-82	536231	46.79	203: k__Bacteria	77.19	7.02	0	no	no	no	11
521	15	unidentified organism dm6	0.27	55	2141343	101659	57961	14	57.57	16.31	1779	2	no	no	235747	3.373	Coriobacteriia	84998	95.88	Slackia piriformis YIT 12062	742818	18.98	2112: p__Actinobacteria	99.19	0.4	0	yes	no	no	17
521	16	crAssphage	0.09	1	96902	96902	96902	1	29.18	119.5	93	0	yes	yes	77456	95.36	uncultured phage crAssphage	1211417	99.58	uncultured phage crAssphage	1211417	99.58	1: root	0	0	0	no	no	no	0
521	17	unidentified organism dm2	0.08	628	1577822	11624	2966	179	48.99	6.77	1511	0	no	no	72904	1.013	Firmicutes	1239	75.64	Clostridium sp. CAG:167	1262777	12.04	1120: o__Clostridiales	65.65	2.84	0	no	no	no	3
521	18	Actinomyces sp.	0.06	670	1221918	8778	1891	221	65.32	6.89	1307	0	no	no	60203	88.63	Actinomyces	1654	92.25	Actinomyces sp. ICM54	936549	24.63	1531: f__Actinomycetaceae	58.76	3.62	43.75	no	no	no	4
521	19	unidentified organism	0.03	1	253239	253239	253239	1	44.45	16.49	249	0	no	no	28054	0.039	Bacteria	2	100	Escherichia coli XH001	1069495	18.18	1: root	4.17	0	0	no	no	no	15
521	20	putative virus ph9	0.02	1	58022	58022	58022	1	48.4	46.41	100	0	no	yes	18057	0.858	Faecalibacterium prausnitzii	853	95.48	Faecalibacterium cf. prausnitzii KLE1255	748224	95.48	1: root	0	0	0	no	no	no	0
521	21	putative virus ph4	0.01	1	44993	44993	44993	1	39.42	40.52	54	0	yes	yes	12266	0.048	Bacteria	2	100	Sphingomonas sp. 35-24ZXX	1545915	33.33	1: root	0	0	0	no	no	no	0
521	22	Lactobacillus fermentum	0.01	248	357039	3056	1408	97	52.71	4.89	371	0	no	no	12269	95.3	Lactobacillus fermentum	1613	93.72	Lactobacillus fermentum 28-3-CHN	575599	11.72	203: k__Bacteria	18.31	0.86	0	no	no	no	0
521	23	Escherichia coli island	0.01	34	107061	11688	3828	10	39.37	14.27	119	0	no	no	10379	97.31	Escherichia coli	562	97.03	Escherichia coli	562	18.71	1: root	0	0	0	no	no	no	0
521	24	putative virus ph3 (crish E)	0.01	10	90939	28041	9302	3	35.57	9.95	86	0	no	yes	6081	2.187	Bacteroides	816	100	Bacteroides fluxus YIT 12057	763034	37.59	1: root	0	0	0	no	no	no	9
523	1	Streptococcus gallolyticus	13.65	12	2218909	499951	262417	3	37.51	144.38	2196	1	no	no	2209429	98.32	Streptococcus gallolyticus	315405	92.94	Streptococcus gallolyticus UCN34	637909	20.99	544: o__Lactobacillales	99.11	0	0	yes	no	no	16
523	2	Collinsella sp.	11.96	50	2246722	188153	117415	8	59.99	125	1871	4	no	no	1946669	86.61	Collinsella	102106	99.21	Collinsella sp. 4_8_47FAA	742722	35.02	2112: p__Actinobacteria	100	0.81	0	no	no	no	17
523	3	putative virus ph21 (crish G)	10.87	1	95565	95565	95565	1	27.86	2670.66	105	0	no	yes	1749451	0.018	Bacteria	2	100	Enterobacter sp. E20	1560339	25.23	1: root	0	0	0	no	no	no	8
523	4	Akkermansia muciniphila	5.62	37	2761021	275938	119188	7	55.26	47.77	2354	1	no	no	914418	90.83	Akkermansia muciniphila	239935	82.55	Akkermansia muciniphila ATCC BAA-835	349741	43.08	2982: k__Bacteria	97.96	0.68	0	no	no	yes	18
523	5	crAssphage	3.77	2	95540	67046	67046	1	29.1	926.31	93	0	no	yes	608296	95.3	uncultured phage crAssphage	1211417	99.62	uncultured phage crAssphage	1211417	99.62	1: root	0	0	0	no	no	no	0
523	6	Methanobrevibacter smithii	3.53	16	1812372	316986	190234	4	30.96	45.69	1745	2	no	no	572500	97.63	Methanobrevibacter smithii	2173	84.78	Methanobrevibacter smithii CAG:186	1263088	15.21	3: p__Euryarchaeota	100	0	0	no	yes	no	15
523	7	Enterococcus faecalis	3.07	41	2776211	293065	90489	11	37.49	25.92	2665	2	no	no	496355	99.88	Enterococcus faecalis	1351	98.77	Enterococcus faecalis	1351	3.1	544: o__Lactobacillales	99.25	0.37	100	no	no	no	18
523	8	unidentified organism	2.8	6	160457	44476	40177	2	37.85	409.59	254	0	no	no	454273	0.48	Lachnospiraceae	186803	79.74	Coprococcus comes ATCC 27758	470146	55	1: root	0	0	0	no	no	no	2
523	9	putative virus ph12 (crish H)	1.58	1	88177	88177	88177	1	24.99	420.66	86	0	no	yes	258985	0.03	Bacteria	2	100	Enterobacter sp. E20	1560339	11.39	1: root	0	0	0	no	no	no	2
523	10	putative virus ph24	1.2	1	39069	39069	39069	1	42.65	719.7	63	0	no	yes	194242	0.078	Lachnospiraceae	186803	75	Dorea formicigenerans 4_6_53AFAA	742765	38.16	1: root	0	0	0	no	no	no	0
523	11	putative virus ph12 (crish H)	1.11	1	92133	92133	92133	1	30.77	283.77	92	0	no	yes	179510	0.021	Bacteria	2	100	Enterobacter sp. E20	1560339	20.51	1: root	0	0	0	no	no	no	0
523	12	putative virus ph9	1.05	1	53601	53601	53601	1	48.18	460.14	91	0	no	yes	169819	0.136	Faecalibacterium prausnitzii	853	78.79	Faecalibacterium cf. prausnitzii KLE1255	748224	78.79	1: root	0	0	0	no	no	no	1
523	13	Escherichia coli	1.04	1251	4028121	22939	4116	291	51	6.05	3858	0	no	no	171430	99.74	Escherichia coli	562	96.18	Escherichia coli	562	20	5124: f__Enterobacteriaceae	89.57	3.24	54.55	yes	no	no	8
523	14	putative virus ph17	0.83	1	17880	17880	17880	1	28.76	1083.99	26	0	no	yes	132667	0.015	Bacteria	2	100	Mycobacterium tuberculosis 210	164513	20	1: root	0	0	0	no	no	no	0
523	15	unidentified organism	0.71	183	1886578	45966	15591	40	51	8.78	1663	1	no	no	115157	3.868	Clostridiales	186802	77.8	Roseburia inulinivorans DSM 16841	622312	13.33	1120: o__Clostridiales	95.57	3.9	16.67	yes	no	no	15
523	16	putative virus ph15	0.59	4	124127	44460	42154	2	38	111.73	234	0	no	yes	95913	0.019	Proteobacteria	1224	89.47	Sphingomonas sp. 35-24ZXX	1545915	21.05	1: root	0	0	0	no	no	no	4
523	17	putative virus ph11 (crish F)	0.01	26	72229	7964	3219	7	31.82	4.77	72	0	no	yes	2412	1.077	Clostridiales	186802	100	Clostridium sp. CAG:265	1262787	57.69	1: root	0	0	0	no	no	no	2
528	1	crAssphage	16.75	6	93722	31126	21831	2	29.37	5066.21	89	0	no	yes	3278853	94.49	uncultured phage crAssphage	1211417	99.63	uncultured phage crAssphage	1211417	99.63	1: root	0	0	0	no	no	no	0
528	2	putative virus ph2 (crish B)	9.34	1	95540	95540	95540	1	31.48	2772.41	160	0	no	yes	1821078	0.453	Bacteroides vulgatus	821	95.77	Bacteroides vulgatus dnLKV7	1235786	95.77	1: root	0	0	0	no	no	no	0
528	3	Escherichia coli	5.44	166	4961180	164850	77109	23	50.83	31.06	4713	6	no	no	1070227	99.9	Escherichia coli	562	95.53	Escherichia coli	562	19.37	5124: f__Enterobacteriaceae	99.59	0.89	66.67	yes	no	no	15
528	4	Eubacterium sp.	4.54	58	3066341	183422	79774	14	38.23	41.99	2667	6	no	no	892965	94.37	Eubacterium	1730	96.33	[Eubacterium] hallii DSM 3353	411469	48.99	1212: o__Clostridiales	98.66	1.34	50	yes	yes	no	16
528	5	unidentified organism dm5 (Clostridiales-like)	3.6	24	2015971	251227	107065	7	41.45	50.55	1838	3	no	no	707631	16.3	Clostridiales	186802	87.44	Ruminococcus lactaris ATCC 29176	471875	13.37	1256: f__Lachnospiraceae	80.12	0	0	no	no	no	17
528	6	putative virus ph2 (crish B)	3.06	1	103272	103272	103272	1	33.36	840.77	192	0	yes	yes	597057	0.092	Bacteria	2	100	Bacteroides caccae CAG:21	1263037	61.26	1: root	0	0	0	no	no	no	0
528	7	bacterium LF-3	1.71	65	2592042	123946	65464	16	29.08	18.69	2696	3	no	no	335200	86.49	bacterium LF-3	1504823	98.13	bacterium LF-3	1504823	98.13	2372: k__Bacteria	91.51	0	0	no	no	no	14
528	8	Collinsella sp.	1.39	45	2390655	181825	94753	9	59.78	16.49	2145	1	no	no	275967	65.47	Collinsella	102106	96.51	Collinsella sp. 4_8_47FAA	742722	32.76	2112: p__Actinobacteria	99.19	0.97	0	yes	no	no	18
528	9	putative virus ph18	0.32	5	285101	126036	84429	2	47.03	31.4	294	0	no	yes	62420	0.092	Clostridiales	186802	79.31	Lachnospiraceae bacterium 7_1_58FAA	658087	34.48	1: root	4.17	0	0	no	no	no	9
528	10	putative virus ph8 (crish I)	0.14	1	95760	95760	95760	1	32.12	40.87	87	0	yes	yes	26929	0.022	Bacteria	2	100	Klebsiella pneumoniae	573	33.33	1: root	0	0	0	no	no	no	0
528	11	putative virus ph9	0.08	2	58154	54182	54182	1	48.53	37.71	94	0	no	yes	15146	0.019	Bacteria	2	100	Rubellimicrobium mesophilum DSM 19309	442562	33.33	1: root	0	0	0	no	no	no	0
538	1	Clostridiales bacterium	8.72	97	2669186	114033	40636	26	41.8	451.07	2349	5	no	no	8173193	96.98	Clostridiales	186802	99.92	Blautia wexlerae DSM 19850	1121115	31.45	1226: o__Clostridiales	84.49	0.84	50	no	no	no	15
538	2	Eubacterium sp.	7.14	35	2988624	262341	119323	8	38.36	329.7	2581	8	no	no	6684803	89.65	Eubacterium	1730	98.96	[Eubacterium] hallii DSM 3353	411469	51.52	1212: o__Clostridiales	97.32	1.34	0	no	no	no	15
538	3	Escherichia coli	3.37	212	5331106	237566	56155	29	50.74	87.24	5086	5	no	no	3152361	99.81	Escherichia coli	562	94.09	Escherichia coli	562	18.8	5124: f__Enterobacteriaceae	99.97	0.3	25	yes	no	no	17
538	4	Enterococcus faecium	2.97	29	2776677	318029	247156	5	38.27	147.86	2697	5	no	no	2770448	99.37	Enterococcus faecium	1352	98.05	Enterococcus faecium Com15	565663	33.08	544: o__Lactobacillales	99.62	0	0	yes	no	no	18
538	5	Blautia sp. CAG:52	1.77	34	2855317	316806	129074	7	44.47	85.33	2508	6	no	no	1659197	91.88	Blautia sp. CAG:52	1262758	84.68	Blautia sp. CAG:52	1262758	84.68	1226: o__Clostridiales	99.05	1.27	0	yes	yes	no	17
538	6	crAssphage	1.57	1	96938	96938	96938	1	29.05	2235.76	93	0	yes	yes	1470107	93.41	uncultured phage crAssphage	1211417	99.31	uncultured phage crAssphage	1211417	99.31	1: root	0	0	0	no	no	no	0
538	7	Blautia sp. CAG:37	1.18	291	3461948	95252	26153	38	48.26	46.99	3129	4	no	no	1108930	81.51	Blautia sp. CAG:37	1262757	96.87	Blautia sp. CAG:37	1262757	96.87	1226: o__Clostridiales	98.95	11.91	85.71	no	no	no	17
538	8	putative virus	0.91	1	46137	46137	46137	1	40.95	2728.87	74	0	no	yes	851430	0.57	Clostridiales	186802	92.33	Ruminococcus sp. CAG:9	1262967	45.33	1: root	0	0	0	no	no	no	0
538	9	Bacteroides sp.	0.71	40	4304314	380459	157601	10	46.48	22.85	3486	0	no	no	665655	95.6	Bacteroides	816	99.22	Bacteroides uniformis	820	12.39	2657: o__Bacteroidales	96.51	0.46	50	no	no	no	16
538	10	Blautia sp. CAG:237	0.66	44	2877992	196983	97129	10	44.76	31.79	2614	6	no	no	619064	90.53	Blautia sp. CAG:237	1262755	95.44	Blautia sp. CAG:237	1262755	95.44	1226: o__Clostridiales	92.21	0	0	no	no	no	14
538	11	Bacteroides fragilis	0.62	40	4353659	400047	146160	9	43.26	19.59	3563	0	no	no	576729	99.53	Bacteroides fragilis	817	94.08	Bacteroides fragilis	817	4.24	2657: o__Bacteroidales	90.87	0.19	50	yes	no	no	14
538	12	Alistipes putredinis	0.58	23	2323905	558578	183628	5	53.98	34.29	2040	2	no	no	539649	95.55	Alistipes putredinis	28117	77.4	Alistipes putredinis DSM 17216	445970	77.4	2605: p__Bacteroidetes	99.52	0.96	0	no	no	no	18
538	13	unidentified organism (Firmicutes-like)	0.35	61	2758276	251545	61224	12	44.25	17.48	2539	4	no	no	326110	9.915	Firmicutes	1239	99.27	Firmicutes bacterium CAG:424	1263022	22.85	1226: o__Clostridiales	98.73	0	0	no	no	no	15
538	14	Eubacterium sp.	0.07	710	1472192	10316	2254	217	42.96	6.6	1348	0	no	no	67160	96.51	Eubacterium	1730	96.04	Eubacterium rectale CAG:36	1263079	48.21	1286: f__Lachnospiraceae	57.52	1.09	0	no	no	no	3
538	15	Sutterella sp. CAG:351	0.02	379	572141	4703	1493	144	57.71	4.55	633	1	no	no	18107	77.74	Sutterella sp. CAG:351	1262975	96.43	Sutterella sp. CAG:351	1262975	96.43	3887: p__Proteobacteria	21.89	0.03	0	no	no	no	4
540	1	putative virus ph13	23.93	2	148134	130602	130602	1	38.28	3394.28	179	0	no	yes	3465265	0.194	Parabacteroides	375288	87.47	Parabacteroides merdae CL09T00C40	999421	67.83	1: root	0	0	0	no	no	no	3
540	2	putative virus ph2 (crish B)	8.15	1	103878	103878	103878	1	33.27	1648.62	183	0	yes	yes	1172843	0.033	Bacteria	2	100	Veillonella sp. CAG:933	1262980	40.05	1: root	0	0	0	no	no	no	0
540	3	Firmicutes bacterium	7.25	21	2715145	319868	161201	6	36.47	56.13	2620	6	no	no	1048966	90.98	Firmicutes	1239	99.96	Firmicutes bacterium CAG:270	1263014	64.16	1212: o__Clostridiales	97.32	2.68	0	no	yes	no	18
540	4	Eubacterium sp.	6.49	57	2957703	303967	89600	10	38.34	46.14	2525	9	no	no	941978	93.48	Eubacterium	1730	99	[Eubacterium] hallii DSM 3353	411469	50.92	1212: o__Clostridiales	97.99	0.67	0	no	no	no	16
540	5	crAssphage	4.97	1	99097	99097	99097	1	29.09	1054.6	94	0	no	yes	715422	93.07	uncultured phage crAssphage	1211417	98.64	uncultured phage crAssphage	1211417	98.64	1: root	0	0	0	no	no	no	0
540	6	Collinsella sp.	2.99	33	2026481	173678	100262	8	60.04	30.98	1704	0	no	no	436167	88.18	Collinsella	102106	99.12	Collinsella sp. 4_8_47FAA	742722	35.27	2112: p__Actinobacteria	95.16	0.81	0	yes	no	no	17
540	7	putative virus ph21 (crish G)	2.84	1	101076	101076	101076	1	28.28	589.85	127	0	yes	yes	407487	0.093	Bacteria	2	100	Prevotella sp. CAG:1092	1262919	74.61	1: root	0	0	0	no	no	no	8
540	8	putative virus ph1 (crish A)	1.81	1	84502	84502	84502	1	34.63	451.08	107	0	yes	yes	261776	16.94	Escherichia coli	562	99.86	Escherichia coli M17	1392862	99.85	1: root	0	0	0	no	no	no	0
540	9	putative virus	1.75	1	40659	40659	40659	1	58.96	905.07	57	0	yes	yes	255483	0.526	Firmicutes bacterium CAG:124	1263002	93.61	Firmicutes bacterium CAG:124	1263002	93.61	1: root	0	0	0	no	no	no	0
540	10	Escherichia coli	1	1384	3577858	16439	3031	352	50.74	5.85	3468	3	no	no	148035	99.88	Escherichia coli	562	96.4	Escherichia coli	562	22.03	5124: f__Enterobacteriaceae	82.98	2.68	55.88	yes	no	yes	10
540	11	Firmicutes bacterium CAG:103	0.43	531	1529582	18889	3549	136	62.54	5.97	1612	0	no	no	64752	88.48	Firmicutes bacterium CAG:103	1262999	96.08	Firmicutes bacterium CAG:103	1262999	96.08	203: k__Bacteria	71.25	7.52	0	no	no	no	5
540	12	Clostridium sp. CAG:302	0.43	102	1091931	31458	12995	30	26.77	8.26	1123	0	no	no	62077	92.32	Clostridium sp. CAG:302	1262793	96.15	Clostridium sp. CAG:302	1262793	96.15	2328: k__Bacteria	79.59	0	0	no	no	no	8
540	13	unidentified organism	0.4	12	570795	110724	67979	4	39.28	14.59	528	0	no	no	57749	0.164	Clostridiales	186802	77.89	Roseburia sp. CAG:45	1262947	29.47	1: root	4.17	0	0	no	no	no	17
540	14	putative virus ph3 (crish E)	0.1	1	104823	104823	104823	1	36.22	20.97	106	0	yes	yes	15084	0.039	Bacteria	2	100	Enterobacter sp. E20	1560339	33.33	1: root	0	0	0	no	no	no	18
540	15	unidentified organism	0.06	52	206743	14964	5555	12	52.99	6.18	259	0	no	no	8963	3.48	Bifidobacterium longum	216816	75	Bifidobacterium longum subsp. longum 1-6B	1161744	20.83	1: root	0	0	0	no	no	no	7
540	16	putative virus (crish)	0.03	12	79006	20161	7362	4	30.3	6.89	86	0	no	yes	3781	0.343	Clostridium	1485	100	Clostridium sp. CAG:221	1262780	61.54	1: root	0	0	0	no	no	no	0
560	1	putative virus ph10	39.09	1	188514	188514	188514	1	36.58	6834.15	208	0	no	yes	8903854	0.021	Bacteria	2	100	Enterobacter sp. E20	1560339	24.6	1: root	0	0	0	no	no	no	20
560	2	putative virus ph7 (crish D)	11.81	1	100942	100942	100942	1	33.62	3855.21	102	0	no	yes	2686808	10.44	Veillonella sp. CAG:933	1262980	97.08	Veillonella sp. CAG:933	1262980	97.08	1: root	0	0	0	no	no	no	0
560	3	putative virus ph13	6.91	1	141740	141740	141740	1	38.27	1607.48	172	0	yes	yes	1581739	0.021	Bacteria	2	100	Enterobacter sp. E20	1560339	21.01	1: root	0	0	0	no	no	no	3
560	4	Eubacterium sp. CAG:146	5.58	36	3211567	295020	126250	10	37.84	57.25	2901	7	no	no	1277663	88.19	Eubacterium sp. CAG:146	1262879	88.3	Eubacterium sp. CAG:146	1262879	88.3	1212: o__Clostridiales	100	2.03	0	no	yes	no	17
560	5	unidentified organism dm5 (Clostridiales-like)	3.86	30	2425606	343791	107891	7	41.16	52.47	2216	4	no	no	885865	17.07	Clostridiales	186802	89.08	Ruminococcus lactaris CC59_002D	1073376	12.6	1256: f__Lachnospiraceae	89.47	0.58	100	no	no	no	16
560	6	unidentified organism dm1 (Clostridiales-like)	2.59	58	2998979	312853	75066	11	55.7	28.41	2596	1	no	no	599593	10.19	Clostridiales	186802	96.49	Subdoligranulum variabile DSM 15176	411471	22.98	1212: o__Clostridiales	99.32	0.68	0	yes	no	no	18
560	7	Clostridium sp. CAG:306	0.95	28	2196794	398271	113209	5	36.59	14.26	2159	1	no	no	217280	89.68	Clostridium sp. CAG:306	1262794	99.81	Clostridium sp. CAG:306	1262794	99.81	1453: k__Bacteria	89.74	1.22	0	no	yes	no	15
560	8	putative virus ph9	0.92	1	60164	60164	60164	1	49.28	505.93	101	0	yes	yes	210883	0.027	Bacteria	2	100	Butyricicoccus pullicaecorum 1.2	1203606	19.3	1: root	0	0	0	no	no	no	0
560	9	putative virus ph1 (crish A)	0.38	1	83774	83774	83774	1	34.62	147.96	108	0	yes	yes	85649	15.17	Escherichia coli	562	99.88	Escherichia coli M17	1392862	99.87	1: root	0	0	0	no	no	no	0
560	10	Akkermansia sp. CAG:344	0.21	828	1494882	11975	1828	267	58.02	4.57	1555	1	no	no	49025	89.74	Akkermansia sp. CAG:344	1262691	94.28	Akkermansia sp. CAG:344	1262691	94.28	2982: k__Bacteria	46.1	0.4	33.33	yes	no	yes	2
560	11	putative virus ph17	0.1	1	18934	18934	18934	1	29.22	173.86	28	0	no	yes	22677	0.233	Eubacterium	1730	96.23	Agathobacter rectalis ATCC 33656	515619	50.94	1: root	0	0	0	no	no	no	0
678	1	Escherichia coli (a)	61.73	925	5175645	51282	8195	188	50.49	311.28	4909	7	no	no	11202433	99.9	Escherichia coli	562	96.22	Escherichia coli	562	20.24	5162: f__Enterobacteriaceae	96.66	15.17	93.1	yes	no	no	16
678	2	Escherichia coli (b)	13.12	1014	2725500	44116	3295	147	48.63	125.61	2924	0	no	no	2390808	99.87	Escherichia coli	562	97.12	Escherichia coli	562	21.45	203: k__Bacteria	17.24	5.17	100	no	no	no	3
678	3	Escherichia coli island	3.52	149	549511	44999	4999	25	54.6	167.14	625	0	no	no	641183	99.92	Escherichia coli	562	98.05	Escherichia coli	562	22.01	1: root	0	0	0	no	no	no	2
678	4	Dialister sp.	1.47	19	1614491	274471	220949	4	45.74	23.84	1612	4	no	no	270839	90.66	Dialister	39948	99.01	Dialister invisus CAG:218	1263072	50.32	1022: p__Firmicutes	75.32	0.63	0	no	no	no	19
678	5	putative virus ph9	1.14	1	56607	56607	56607	1	49.25	525.77	100	0	no	yes	207504	0.561	Bacteria	2	99.74	Enterobacter sp. E20	1560339	11.15	1: root	0	0	0	no	no	no	0
678	6	unidentified organism dm1 (Ruminococcaceae-like)	1.13	193	2612121	92600	22557	33	56	11.27	2314	3	no	no	207135	9.579	Ruminococcaceae	541000	75.09	Subdoligranulum variabile DSM 15176	411471	31.89	1212: o__Clostridiales	98.47	2.04	0	yes	yes	yes	15
678	7	putative virus	0.9	1	43567	43567	43567	1	38.9	537.4	75	0	yes	yes	163017	0.593	Roseburia intestinalis	166486	92.87	Roseburia intestinalis L1-82	536231	92.87	1: root	0	0	0	no	no	no	0
678	8	bacterium LF-3	0.81	500	2624346	35986	7303	108	29.28	8.02	2727	2	no	no	147052	84.94	bacterium LF-3	1504823	98.36	bacterium LF-3	1504823	98.36	2372: k__Bacteria	93.35	0.94	0	no	no	no	10
678	9	Firmicutes bacterium CAG:41	0.51	842	2283252	16455	3122	229	38.33	5.78	2100	1	no	no	93174	80.5	Firmicutes bacterium CAG:41	1263021	98.45	Firmicutes bacterium CAG:41	1263021	98.45	1212: o__Clostridiales	79.56	1.06	0	no	no	no	7
678	10	Dialister sp.	0.19	1	239239	239239	239239	1	40.5	21.08	220	0	no	no	35411	94.56	Dialister	39948	99.99	Dialister invisus CAG:218	1263072	53.54	203: k__Bacteria	24.14	0	0	yes	no	no	2
678	11	Lachnospiraceae bacterium	0.19	495	980694	7231	2113	165	42.79	4.93	846	0	no	no	34842	98.23	Lachnospiraceae	186803	97.98	Lachnospiraceae bacterium 1_1_57FAA	658081	26.36	203: k__Bacteria	34.18	0.86	0	no	no	no	1
678	12	putative virus ph1 (crish A)	0.04	1	81549	81549	81549	1	34.55	13.12	101	0	no	yes	7385	0.23	Escherichia coli	562	88.24	Escherichia coli M17	1392862	88.24	1: root	0	0	0	no	no	no	0
715	1	Roseburia sp. CAG:45	10.75	25	2834186	594700	147415	5	41.16	362.77	2702	1	no	no	7050659	88.48	Roseburia sp. CAG:45	1262947	92.42	Roseburia sp. CAG:45	1262947	92.42	1286: f__Lachnospiraceae	97.58	1.22	0	no	no	no	17
715	2	Clostridium sp. CAG:352	4.12	30	2697602	464919	212296	5	36.81	146	2532	3	no	no	2689890	66.83	Clostridium sp. CAG:352	1262798	94.27	Clostridium sp. CAG:352	1262798	94.27	1212: o__Clostridiales	99.33	0.34	0	yes	yes	yes	18
715	3	Blautia sp. CAG:37	3.08	231	3237428	167063	31620	29	48.37	90.96	2911	4	no	no	2010237	82.64	Blautia sp. CAG:37	1262757	97.79	Blautia sp. CAG:37	1262757	97.79	1226: o__Clostridiales	97.05	8.6	90	no	no	no	13
715	4	unidentified organism dm1 (Ruminococcaceae-like)	2.84	36	2915739	311815	113085	7	55.81	93.12	2561	3	no	no	1855495	7.576	Ruminococcaceae	541000	75.3	Subdoligranulum variabile DSM 15176	411471	26.65	1212: o__Clostridiales	98.64	0.68	0	yes	no	no	19
715	5	Ruminococcus sp.	2.19	54	2665367	162676	75325	12	43.32	78.7	2451	1	no	no	1437999	88.65	Ruminococcus	1263	99.44	Ruminococcus bicirculans	1160721	51.14	1212: o__Clostridiales	98.63	0	0	no	yes	no	15
715	6	Clostridium sp. CAG:411	1.93	44	2968993	243097	109841	11	35.98	62.31	2584	3	no	no	1266522	91.65	Clostridium sp. CAG:411	1262802	98.62	Clostridium sp. CAG:411	1262802	98.62	1212: o__Clostridiales	93.29	1.34	0	no	no	no	11
715	7	Eubacterium sp.	1.93	39	2473968	267067	74832	10	41.7	74.75	2268	5	no	no	1261155	89.82	Eubacterium	1730	93.56	Eubacterium rectale CAG:36	1263079	47.05	1286: f__Lachnospiraceae	99.52	0	0	no	no	no	17
715	8	Akkermansia sp. CAG:344	1.79	34	3105108	328943	148683	8	57.78	55.03	2572	1	no	no	1166631	90.75	Akkermansia sp. CAG:344	1262691	97.38	Akkermansia sp. CAG:344	1262691	97.38	2982: k__Bacteria	97.96	0.68	0	no	no	yes	18
715	9	Escherichia coli (a)	1.23	887	5456972	53744	9085	184	50.81	21.48	5226	4	no	no	802349	99.84	Escherichia coli	562	95.6	Escherichia coli	562	18.12	5162: f__Enterobacteriaceae	99.09	13.35	94.96	yes	no	no	16
715	10	Clostridiales bacterium	1.13	55	3301664	219044	91852	13	46.83	32.84	2999	4	no	no	746937	81.64	Clostridiales	186802	78.74	Clostridium sp. CAG:91	1262845	71.8	1286: f__Lachnospiraceae	96.04	2	28.57	no	no	no	15
715	11	unidentified organism (Clostridiales-like)	0.9	35	3044078	342256	178617	6	47.38	28.18	2956	1	no	no	586213	8.926	Clostridiales	186802	79.75	Firmicutes bacterium CAG:24	1263012	11.65	1256: f__Lachnospiraceae	96.49	1.17	0	no	no	no	16
715	12	unidentified organism (Clostridiales-like)	0.89	54	3386163	253198	103488	12	54.44	25.04	3216	4	no	no	579284	5.169	Clostridiales	186802	94.96	Clostridium sp. M62/1	411486	24.51	1226: o__Clostridiales	99.35	0	0	no	no	no	16
715	13	unidentified organism	0.86	23	2206467	290023	125222	6	58.93	37.21	2063	1	no	no	561517	4.578	Clostridiales	186802	96.46	Subdoligranulum sp. 4_3_54A2FAA	665956	20.98	1212: o__Clostridiales	90.48	0	0	no	no	no	19
715	14	Firmicutes bacterium CAG:41	0.85	37	3056783	394632	130581	7	38.08	26.53	2555	1	no	no	552970	66.83	Firmicutes bacterium CAG:41	1263021	99.14	Firmicutes bacterium CAG:41	1263021	99.14	1212: o__Clostridiales	97.99	1.34	0	yes	yes	no	16
715	15	unidentified organism (Clostridiales-like)	0.83	12	549118	129102	79542	3	55.41	143.85	480	0	no	no	540899	12.1	Clostridiales	186802	85.86	Subdoligranulum variabile DSM 15176	411471	21.72	1: root	0	0	0	no	no	no	8
715	16	unidentified organism	0.7	43	2667882	333382	97378	10	43.58	25.21	2120	0	no	no	458644	0.21	Firmicutes	1239	79.81	Firmicutes bacterium CAG:41	1263021	18.63	1212: o__Clostridiales	97.09	0	0	no	no	no	16
715	17	putative virus ph13	0.66	2	145145	94811	94811	1	38.24	436.79	167	0	no	yes	432655	0.363	Parabacteroides merdae	46503	86.7	Parabacteroides merdae CL09T00C40	999421	86.7	1: root	0	0	0	no	no	no	4
715	18	Ruminococcus lactaris	0.62	42	2238580	200643	71410	10	43.02	26.58	1976	3	no	no	406922	95.56	Ruminococcus lactaris	46228	97.19	Ruminococcus lactaris CC59_002D	1073376	51.3	1256: f__Lachnospiraceae	91.41	0	0	no	no	no	17
715	19	Firmicutes bacterium CAG:24	0.52	142	2637318	90657	31730	26	48.95	19.01	2281	4	no	no	343972	93.48	Firmicutes bacterium CAG:24	1263012	97.79	Firmicutes bacterium CAG:24	1263012	97.79	1255: f__Lachnospiraceae	95.21	0.57	66.67	no	no	no	13
715	20	Bifidobacterium longum	0.48	41	2338265	324828	89015	8	60.2	19.71	1988	1	no	no	314524	99.66	Bifidobacterium longum	216816	87.4	Bifidobacterium longum DJO10A	205913	5.49	1462: f__Bifidobacteriaceae	100	0	0	no	no	no	17
715	21	Ruminococcus sp. CAG:330	0.39	47	2447053	189760	75991	10	52.84	15.15	2185	1	no	no	253632	93.57	Ruminococcus sp. CAG:330	1262954	94.41	Ruminococcus sp. CAG:330	1262954	94.41	1212: o__Clostridiales	97.99	0.89	0	yes	yes	no	17
715	22	unidentified organism	0.38	60	2590505	184962	62510	14	52.09	13.98	2334	0	no	no	248321	1.44	Clostridiales	186802	77.32	[Clostridium] leptum DSM 753	428125	13.98	1212: o__Clostridiales	95.3	1.34	0	no	no	no	12
715	23	unidentified organism dm4	0.36	165	2346163	78269	20170	35	55.71	14.51	2200	2	no	no	233345	4.897	Clostridiales	186802	92	Eubacterium desmolans ATCC 43058	1408437	55.06	1212: o__Clostridiales	97.99	3.02	80	yes	no	no	17
715	24	Phascolarctobacterium sp. CAG:207	0.35	122	2416327	114551	32863	25	43.72	13.81	2243	3	no	no	230958	90.55	Phascolarctobacterium sp. CAG:207	1262914	99.26	Phascolarctobacterium sp. CAG:207	1262914	99.26	1024: o__Selenomonadales	100	1.62	20	yes	no	yes	17
715	25	Streptococcus thermophilus	0.34	153	1792251	74606	21270	25	39.19	18.3	1941	4	no	no	225217	99.11	Streptococcus thermophilus	1308	85.59	Streptococcus thermophilus CNRZ1066	299768	22.82	684: g__Streptococcus	99.89	3.27	78.95	yes	yes	no	14
715	26	Parabacteroides sp.	0.31	951	3905660	21425	5563	229	45.61	7.5	3218	2	no	no	201065	96.9	Parabacteroides	375288	85.66	Parabacteroides distasonis CL03T12C09	999416	12.05	2621: o__Bacteroidales	86.51	3.34	7.69	no	no	no	10
715	27	Collinsella sp.	0.28	120	2087186	83326	22394	27	60.11	12.69	1813	0	no	no	180768	85.14	Collinsella	102106	99.36	Collinsella aerofaciens ATCC 25986	411903	35.11	2112: p__Actinobacteria	100	0.81	0	no	no	no	15
715	28	Roseburia sp. CAG:471	0.27	236	2400178	99557	15700	46	46.59	10.94	2101	1	no	no	179856	90.74	Roseburia sp. CAG:471	1262948	82.18	Roseburia sp. CAG:471	1262948	82.18	1226: o__Clostridiales	90.42	1.58	0	no	no	no	10
715	29	Lachnospiraceae bacterium	0.27	223	2251782	37393	13654	56	41.99	11.36	1909	1	no	no	175450	98.76	Lachnospiraceae	186803	97.6	Lachnospiraceae bacterium 8_1_57FAA	665951	27.4	1256: f__Lachnospiraceae	91.98	0.29	0	no	no	no	9
715	30	Oscillibacter sp. CAG:241	0.25	74	1537892	88469	36755	13	62.35	15.55	1492	1	no	no	166245	57.9	Oscillibacter sp. CAG:241	1262911	90.28	Oscillibacter sp. CAG:241	1262911	90.28	1212: o__Clostridiales	73.77	0.67	0	no	no	no	4
715	31	unidentified organism (Eubacterium sp. CAG:146-like)	0.22	1	553521	553521	553521	1	36.77	37.8	481	0	no	no	142410	30.41	Eubacterium sp. CAG:146	1262879	95.53	Eubacterium sp. CAG:146	1262879	95.53	203: k__Bacteria	4.7	0	0	no	no	no	7
715	32	Clostridiales bacterium	0.22	202	2032821	51990	13260	47	51.85	10.17	1821	2	no	no	142042	98.83	Clostridiales	186802	99.85	[Clostridium] leptum DSM 753	428125	60.98	1212: o__Clostridiales	82.3	4.03	11.11	yes	no	no	13
715	33	Eggerthella sp. CAG:298	0.2	281	1746715	35160	10917	47	54.45	10.97	1653	2	no	no	130862	87.98	Eggerthella sp. CAG:298	1262876	99.82	Eggerthella sp. CAG:298	1262876	99.82	2112: p__Actinobacteria	97.72	5.89	70	yes	no	no	12
715	34	Firmicutes bacterium CAG:103	0.19	159	1763443	44102	15724	36	62.63	10.34	1685	0	no	no	125775	90.34	Firmicutes bacterium CAG:103	1262999	98.73	Firmicutes bacterium CAG:103	1262999	98.73	1212: o__Clostridiales	87.9	2.01	0	no	no	no	11
715	35	Holdemania filiformis	0.17	961	2575954	19895	3131	247	51.17	6.39	2629	2	no	no	113713	95.58	Holdemania filiformis	61171	98.4	Holdemania filiformis DSM 12042	545696	98.4	2372: k__Bacteria	76.49	3.74	12.5	yes	no	yes	9
715	36	unidentified organism dm2	0.14	120	1461277	58699	17305	28	48.33	9.32	1335	0	no	no	93034	1.608	Clostridiales	186802	88.9	Blautia sp. CAG:37	1262757	39.3	203: k__Bacteria	64.66	0	0	no	no	no	12
715	37	Escherichia coli (b)	0.12	450	1178944	30302	3313	88	50.72	10.06	1310	0	no	no	81397	99.39	Escherichia coli	562	97.25	Escherichia coli	562	17.16	1: root	4.17	0	0	no	no	no	2
715	38	Firmicutes bacterium	0.11	669	1567242	11938	2604	199	46.27	6.43	1619	1	no	no	70242	96.13	Firmicutes	1239	99.91	Firmicutes bacterium CAG:466	1263025	60	1212: o__Clostridiales	73.11	1.25	25	no	no	no	5
715	39	unidentified organism	0.08	321	999764	18097	3846	89	37.36	7.38	875	0	no	no	50577	2.524	Clostridiales	186802	87.16	Eubacterium ventriosum ATCC 27560	411463	19.5	1212: o__Clostridiales	75.2	0.77	16.67	no	no	no	0
715	40	Escherichia coli island	0.02	37	172052	34296	10177	5	38.51	13.7	156	0	no	no	16126	99.5	Escherichia coli	562	99.25	Escherichia coli	562	20.22	1: root	0	0	0	no	no	no	0
715	41	unidentified organism	0.02	300	457315	3507	1515	112	41.83	4.55	481	0	no	no	14487	1.428	Firmicutes	1239	89.37	Firmicutes bacterium CAG:466	1263025	20.29	1: root	8.33	0	0	no	no	no	0
715	42	putative virus ph8 (crish I)	0.02	3	91848	48018	48018	1	32.04	20.54	72	0	no	yes	12855	0.031	Bacteria	2	100	Mycobacterium tuberculosis 210	164513	50	1: root	0	0	0	no	no	no	0
715	43	Klebsiella pneumoniae	0.01	166	235225	6297	1344	64	56.4	4.61	283	0	no	no	7814	78.38	Klebsiella pneumoniae	573	80.72	Klebsiella pneumoniae	573	22.87	1: root	0	0	0	no	no	no	0
715	44	putative virus ph16	0.01	15	71456	22328	14754	2	38.52	7.93	94	0	no	yes	3881	0	unknown	0	0	unknown	0	0	1: root	0	0	0	no	no	no	2
6128	1	Clostridiales bacterium	61.95	109	4201579	295672	83904	17	40.92	1631.89	3765	7	no	no	46486259	92.51	Clostridiales	186802	99.12	Blautia wexlerae DSM 19850	1121115	32.43	1226: o__Clostridiales	99.37	0	0	no	no	no	16
6128	2	Lachnospiraceae bacterium	6.96	24	2223278	247981	118085	7	43.62	346.39	2083	2	no	no	5220805	95.49	Lachnospiraceae	186803	85.71	Ruminococcus gnavus ATCC 29149	411470	33.21	1256: f__Lachnospiraceae	83.63	0	0	no	no	no	15
6128	3	Eubacterium sp.	3.92	82	3214810	237288	58363	16	38.42	135.03	2824	5	no	no	2943850	91.81	Eubacterium	1730	97.62	[Eubacterium] hallii DSM 3353	411469	49.01	1212: o__Clostridiales	99.33	0.67	0	no	no	no	16
6128	4	Firmicutes bacterium island	2.05	10	27558	6114	3336	3	41.66	8225.5	29	0	no	no	1545252	61.95	Firmicutes	1239	84.14	Blautia wexlerae DSM 19850	1121115	16.16	1: root	0	0	0	no	no	no	0
6128	5	Lachnospiraceae bacterium	1.7	47	2831290	325750	102836	10	36.91	66.56	2739	4	no	no	1287880	93.94	Lachnospiraceae	186803	76.72	Clostridium sp. SS2/1	411484	22.36	1212: o__Clostridiales	99.33	2.01	0	no	no	no	16
6128	6	Blautia sp. CAG:52	1.05	35	2709515	419361	123580	7	44.76	43.09	2382	5	no	no	798392	93.82	Blautia sp. CAG:52	1262758	81.58	Blautia sp. CAG:52	1262758	81.58	1226: o__Clostridiales	95.89	0.63	0	no	no	no	16
6128	7	Bifidobacterium longum	0.74	37	2395214	398390	146940	5	60.28	34.01	2050	0	no	no	552100	98.27	Bifidobacterium longum	216816	90.08	Bifidobacterium longum	216816	4.59	1462: f__Bifidobacteriaceae	98.16	0.92	0	no	no	no	16
6128	8	Blautia producta	0.68	277	5428221	121804	30587	53	47.35	13.78	4872	1	no	no	507848	91.18	Blautia producta	33035	97.08	Blautia producta	33035	96.17	1226: o__Clostridiales	95.86	2.07	0	no	no	no	11
6128	9	Erysipelotrichaceae bacterium	0.6	83	3264858	200004	62250	17	31.49	20.37	3282	2	no	no	452914	94.81	Erysipelotrichaceae	128827	82.98	Clostridiales bacterium VE202-18	1232446	17.72	2372: k__Bacteria	97.17	1.42	0	yes	no	no	15
6128	10	Blautia sp. CAG:37	0.48	79	2953456	187311	56331	17	48.32	18.01	2624	2	no	no	362191	84.03	Blautia sp. CAG:37	1262757	94.84	Blautia sp. CAG:37	1262757	94.84	1226: o__Clostridiales	97.68	0.95	0	no	no	no	16
6128	11	Blautia sp. CAG:257	0.31	223	2842702	73732	18880	49	43.95	11.88	2540	0	no	no	229554	81.36	Blautia sp. CAG:257	1262756	94.49	Blautia sp. CAG:257	1262756	94.49	1226: o__Clostridiales	93.49	0.21	0	no	no	no	14
6128	12	Firmicutes bacterium	0.3	563	3358148	47732	8564	116	44.96	10	3284	2	no	no	228525	99.32	Firmicutes	1239	99.81	Erysipelotrichaceae bacterium 21_3	658657	32.06	2372: k__Bacteria	84.99	1.26	0	no	no	no	8
6128	13	Clostridiales bacterium	0.25	684	3214330	42129	6374	141	48.36	8.72	3087	2	no	no	190295	97.04	Clostridiales	186802	99.92	Clostridiales bacterium VE202-26	1232454	49.65	1256: f__Lachnospiraceae	86.86	2.09	25	no	no	no	13
6128	14	putative virus ph2 (crish B)	0.08	1	97638	97638	97638	1	31.54	95.69	168	0	yes	yes	63451	0.089	Bacteroides vulgatus	821	77.19	Bacteroides vulgatus dnLKV7	1235786	77.19	1: root	0	0	0	no	no	no	0
6128	15	crAssphage	0.02	3	98029	42542	38692	2	29.02	27.03	92	0	no	yes	18058	93.07	uncultured phage crAssphage	1211417	99.53	uncultured phage crAssphage	1211417	99.53	1: root	0	0	0	no	no	no	0
6128	16	Eubacterium sp. CAG:274	0.02	284	423350	4070	1495	105	35.5	5.42	367	0	no	no	15966	92.39	Eubacterium sp. CAG:274	1262888	96.62	Eubacterium sp. CAG:274	1262888	96.62	1212: o__Clostridiales	25.16	0.73	33.33	no	no	no	3
6163	1	Escherichia coli (a)	78.89	1026	5854532	51446	8462	194	50.55	1894.89	5633	5	no	no	74882348	99.97	Escherichia coli	562	97.59	Escherichia coli	562	23.32	5162: f__Enterobacteriaceae	97.9	12.6	92.52	yes	no	no	16
6163	2	Escherichia coli (b)	14.75	1197	3184010	110982	3112	231	50.39	651.51	3202	1	no	no	14052882	99.87	Escherichia coli	562	97.66	Escherichia coli	562	17.29	203: k__Bacteria	36.36	1.72	100	yes	no	no	9
6163	3	Escherichia coli (c)	0.73	808	1808496	35371	2352	166	49.94	57.13	1860	0	no	no	723998	99.95	Escherichia coli	562	96.82	Escherichia coli	562	18.94	203: k__Bacteria	19.54	0	0	no	no	no	2
6163	4	Escherichia coli island	0.24	10	52280	18987	8060	2	34.4	641.65	55	0	no	no	226753	99.96	Escherichia coli	562	99.81	Escherichia coli	562	14.9	1: root	0	0	0	no	no	no	0
6163	5	unidentified organism	0.14	25	738526	85081	43355	7	44.41	27.07	515	1	no	no	137172	3.663	Staphylococcus aureus	1280	89.25	Staphylococcus aureus subsp. aureus	46170	89.25	203: k__Bacteria	3.87	0	0	no	no	no	13
6163	6	crAssphage	0.07	1	94708	94708	94708	1	29.25	97.24	89	0	no	yes	62022	95.42	uncultured phage crAssphage	1211417	99.07	uncultured phage crAssphage	1211417	99.07	1: root	0	0	0	no	no	no	0
6163	7	putative virus ph2 (crish B)	0.05	1	98968	98968	98968	1	32.54	66.87	167	0	yes	yes	44510	0.042	Bacteria	2	100	Enterobacter sp. E20	1560339	31.58	1: root	0	0	0	no	no	no	2
6163	8	unidentified organism	0.02	70	291037	19482	5236	17	38.83	8.94	261	0	no	no	17658	0.079	Bacteria	2	100	Ruminococcus sp. CAG:9	1262967	21.43	1: root	4.17	0	0	no	no	no	0
6163	9	unidentified organism dm3 (TM7x-like)	0.01	226	362526	6401	1588	79	44.27	5.17	345	2	no	no	13063	17.7	Candidatus Saccharibacteria oral taxon TM7x	1476577	80.85	Candidatus Saccharibacteria oral taxon TM7x	1476577	80.85	1453: k__Bacteria	35.23	3.28	0	no	yes	no	9
6163	10	putative virus ph1 (crish A)	0	26	61790	8244	2552	8	34.39	6.08	82	0	no	yes	2559	0.117	Bacteria	2	100	Peptostreptococcus stomatis DSM 17678	596315	66.67	203: k__Bacteria	0.16	0	0	no	no	no	0
6165	1	Escherichia coli (a)	34.52	385	5014131	107690	25191	57	50.83	701.03	4695	6	no	no	23733361	99.95	Escherichia coli	562	96.8	Escherichia coli	562	18.23	5124: f__Enterobacteriaceae	99.69	4.07	94.44	yes	no	no	16
6165	2	Akkermansia sp.	13.74	22	2695907	366561	155240	6	55.63	518.83	2303	0	no	no	9451429	93.69	Akkermansia	239934	99.8	Akkermansia muciniphila CAG:154	1263034	56.65	2982: k__Bacteria	97.96	0	0	yes	no	no	18
6165	3	Eubacterium sp. (a)	2.85	51	2834150	231930	94909	9	41.45	102.34	2634	5	no	no	1967644	90.81	Eubacterium	1730	96.93	Agathobacter rectalis ATCC 33656	515619	47.96	1286: f__Lachnospiraceae	99.52	0.72	0	no	no	no	18
6165	4	Escherichia coli (b)	2.7	408	1151269	54890	3586	60	50.76	238.65	1207	0	no	no	1863515	99.94	Escherichia coli	562	96.86	Escherichia coli	562	20.61	203: k__Bacteria	4.31	0	0	no	no	no	5
6165	5	Collinsella sp.	2.29	39	2241082	323286	77136	8	59.85	104.13	1923	2	no	no	1584211	86.41	Collinsella	102106	99.1	Collinsella aerofaciens ATCC 25986	411903	36.58	2112: p__Actinobacteria	99.19	0.81	0	yes	no	yes	18
6165	6	Eubacterium sp. (b)	1.39	87	3058285	172218	61241	17	38.25	46.37	2625	6	no	no	955303	90.99	Eubacterium	1730	98.64	[Eubacterium] hallii DSM 3353	411469	50.02	1212: o__Clostridiales	99.33	2.24	50	no	no	no	17
6165	7	unidentified organism dm1 (Ruminococcaceae-like)	0.91	52	2682963	243133	79479	11	56.02	34.67	2298	2	no	no	629848	6.156	Ruminococcaceae	541000	84.73	Subdoligranulum variabile DSM 15176	411471	33	1212: o__Clostridiales	99.32	0.68	0	no	no	no	18
6165	8	Blautia sp. CAG:37	0.87	52	2861469	196735	79446	13	48.48	31.01	2510	4	no	no	601857	87.71	Blautia sp. CAG:37	1262757	93.94	Blautia sp. CAG:37	1262757	93.94	1226: o__Clostridiales	98.95	1.27	0	no	yes	no	16
6165	9	crAssphage	0.66	12	96338	44384	17039	2	29	693.26	88	0	no	yes	450233	95.88	uncultured phage crAssphage	1211417	99.61	uncultured phage crAssphage	1211417	99.61	1: root	0	0	0	no	no	no	0
6165	10	Escherichia coli island	0.66	42	197800	40386	10056	4	41.07	337.58	207	0	no	no	450134	99.83	Escherichia coli	562	97.32	Escherichia coli	562	14.31	1: root	0	0	0	no	no	no	0
6165	11	Clostridiales bacterium	0.56	150	2581857	102758	30389	28	37.15	22.1	2440	2	no	no	386681	96.59	Clostridiales	186802	99.48	Clostridium sp. SS2/1	411484	24.23	1212: o__Clostridiales	97.99	2.68	50	no	no	no	16
6165	12	Firmicutes bacterium CAG:41	0.47	180	2548546	72995	25101	34	38.29	18.61	2232	1	no	no	318778	80.53	Firmicutes bacterium CAG:41	1263021	99.56	Firmicutes bacterium CAG:41	1263021	99.56	1212: o__Clostridiales	97.32	2.13	0	yes	no	no	16
6165	13	Lachnospiraceae bacterium	0.34	272	2234054	48683	11989	52	42.05	15.34	1906	0	no	no	231928	99.13	Lachnospiraceae	186803	98.46	Lachnospiraceae bacterium 3_1_46FAA	665950	26.42	1256: f__Lachnospiraceae	94.53	0.88	0	no	no	no	8
6165	14	Ruminococcus lactaris	0.28	212	1809416	40725	11628	48	43.5	15.7	1609	1	no	no	192646	98.14	Ruminococcus lactaris	46228	98.93	Ruminococcus lactaris CC59_002D	1073376	51.05	1256: f__Lachnospiraceae	86.4	0.51	0	no	no	no	9
6165	15	putative virus ph5	0.24	1	153196	153196	153196	1	41.44	156.97	190	0	yes	yes	161695	0.8	Bacteroidales	171549	83.4	Bacteroides sp. 2_1_33B	469589	70.12	1: root	0	0	0	no	no	no	3
6165	16	putative virus ph2 (crish B)	0.2	2	89973	57508	57508	1	31.22	231.74	145	0	no	yes	140077	0.055	Bacteria	2	100	Enterobacter sp. E20	1560339	26.92	1: root	0	0	0	no	no	no	0
6165	17	putative virus ph1 (crish A)	0.17	2	85365	44454	44454	1	36.81	196.84	110	0	no	yes	113072	0.055	Bacteria	2	100	Enterobacter sp. E20	1560339	23.81	1: root	0	0	0	no	no	no	0
6165	18	Adlercreutzia equolifaciens	0.08	565	1030995	6564	1860	186	63.36	7.81	1114	0	no	no	56425	80.03	Adlercreutzia equolifaciens	446660	96.8	Adlercreutzia equolifaciens DSM 19450	1384484	96.8	2112: p__Actinobacteria	43.53	1.36	0	no	no	no	1
6165	19	putative virus ph1 (crish A)	0.08	1	87562	87562	87562	1	35.73	87.85	114	0	no	yes	51698	0.098	Bacteria	2	100	Escherichia coli M17	1392862	13.73	1: root	0	0	0	no	no	no	0
6165	20	putative virus ph19	0.07	1	221902	221902	221902	1	45.4	33.78	237	0	yes	yes	50497	0.374	Erwinia phage phiEaH2	1029988	87.83	Erwinia phage phiEaH2	1029988	87.83	1: root	0	0	0	no	no	no	0
6165	21	putative virus ph3 (crish E)	0.07	1	99953	99953	99953	1	33.28	69.38	108	0	yes	yes	46490	0.012	Bacteria	2	100	Gemmata obscuriglobus UQM 2246	214688	33.33	1: root	0	0	0	no	no	no	4
6165	22	unidentified organism dm3 (TM7x-like)	0.06	466	777869	9451	1694	157	43.67	7.91	765	1	no	no	42916	15.9	Candidatus Saccharibacteria oral taxon TM7x	95818	87.22	candidate division TM7 single-cell isolate TM7c	447456	45.46	1452: k__Bacteria	45.35	11.32	13.64	no	no	yes	9
6165	23	putative virus ph2 (crish B)	0.04	1	101513	101513	101513	1	32.8	43.82	176	0	yes	yes	29760	0.04	Bacteria	2	100	Enterobacter sp. E20	1560339	33.33	1: root	0	0	0	no	no	no	0
6168	1	putative virus ph2 (crish B)	12.87	1	98720	98720	98720	1	32.79	2744.11	173	0	yes	yes	1862279	0.025	Bacteria	2	100	Enterobacter sp. E20	1560339	29.92	1: root	0	0	0	no	no	no	0
6168	2	putative virus ph20	11.49	1	192051	192051	192051	1	34.98	1260.11	321	0	yes	yes	1665056	0.024	Bacteria	2	100	Enterobacter sp. E20	1560339	17.63	1: root	0	0	0	no	no	no	18
6168	3	Escherichia coli (a)	11.29	653	5871494	74591	17081	101	50.48	40.48	5769	5	no	no	1649607	99.94	Escherichia coli	562	95.45	Escherichia coli	562	18.18	5124: f__Enterobacteriaceae	98.78	8.38	94.94	yes	no	no	16
6168	4	putative virus ph4	5.92	1	42954	42954	42954	1	45.47	2903.61	55	0	yes	yes	863162	0.024	Bacteria	2	99.53	Enterobacter sp. E20	1560339	22.9	1: root	0	0	0	no	no	no	0
6168	5	putative virus ph10	4.2	1	179473	179473	179473	1	36.41	493.02	196	0	no	yes	614351	0.104	Bacteria	2	100	Bacteroides vulgatus dnLKV7	1235786	47.67	1: root	0	0	0	no	no	no	14
6168	6	putative virus ph11 (crish F)	3.84	36	116088	13276	5066	6	31.84	696.47	102	0	no	yes	560708	0.02	Bacteria	2	100	Enterobacter sp. E20	1560339	21.37	1: root	0	0	0	no	no	no	3
6168	7	Eubacterium sp. CAG:202	2.48	24	2155440	454471	137253	5	38.62	24.21	2029	2	no	no	364998	81.35	Eubacterium sp. CAG:202	1262884	91.07	Eubacterium sp. CAG:202	1262884	91.07	1212: o__Clostridiales	91.95	0.34	0	yes	no	no	17
6168	8	putative virus	2.22	1	77066	77066	77066	1	45.99	605.81	92	0	no	yes	325011	0.144	Bacteroides fragilis	817	83.37	Bacteroides fragilis	817	25.16	1: root	0	0	0	no	no	no	0
6168	9	Firmicutes bacterium CAG:24	1.63	53	2605514	242989	68518	13	48.8	13.21	2286	4	no	no	240236	92.15	Firmicutes bacterium CAG:24	1263012	93.05	Firmicutes bacterium CAG:24	1263012	93.05	1255: f__Lachnospiraceae	94.06	0.19	0	no	yes	no	13
6168	10	putative virus ph6 (crish C)	1.41	1	95112	95112	95112	1	33.13	311.92	93	0	yes	yes	204046	0.024	Bacteria	2	100	Enterobacter sp. E20	1560339	28.57	1: root	0	0	0	no	no	no	0
6168	11	unidentified organism dm1 (Clostridiales-like)	1.38	149	2665129	149771	29328	27	56.12	10.91	2358	2	no	no	202854	8.996	Clostridiales	186802	96.36	Subdoligranulum variabile DSM 15176	411471	20.09	1212: o__Clostridiales	98.41	1.13	33.33	no	no	no	16
6168	12	Akkermansia muciniphila	1.29	150	2628396	115338	34959	25	55.65	10.31	2274	1	no	no	187965	94.06	Akkermansia muciniphila	239935	84.25	Akkermansia muciniphila ATCC BAA-835	349741	44.36	2982: k__Bacteria	96.37	0.72	0	no	yes	no	13
6168	13	Eubacterium sp. CAG:180	1.22	47	2143767	252854	80479	7	44.1	11.99	2019	2	no	no	179199	80.9	Eubacterium sp. CAG:180	1262882	96.25	Eubacterium sp. CAG:180	1262882	96.25	1212: o__Clostridiales	97.99	0.67	0	yes	yes	yes	19
6168	14	Eubacterium sp.	1.19	72	2258227	112247	46278	16	42.25	11.07	2065	5	no	no	174319	91.62	Eubacterium	1730	96.19	Eubacterium rectale CAG:36	1263079	48.67	1286: f__Lachnospiraceae	98.23	1.57	0	no	no	no	18
6168	15	Coprococcus sp. CAG:131	0.79	491	2398166	49436	6334	113	44.82	6.98	2142	1	no	no	119210	96.5	Coprococcus sp. CAG:131	1262862	87.95	Coprococcus sp. CAG:131	1262862	87.95	1212: o__Clostridiales	86.31	1.68	0	no	no	yes	7
6168	16	Escherichia coli (b)	0.78	314	982899	96800	6541	29	49.55	16.77	1074	0	no	no	114770	99.95	Escherichia coli	562	98.26	Escherichia coli	562	16.68	203: k__Bacteria	8.62	0	0	no	no	no	5
6168	17	unidentified organism dm2	0.72	140	1838457	43685	18498	35	47.74	8.27	1735	2	no	no	105531	2.681	Clostridiales	186802	90.74	Blautia obeum ATCC 29174	411459	19.01	203: k__Bacteria	79.31	0	0	no	no	no	18
6168	18	Lachnospiraceae bacterium	0.31	665	1353406	7504	2226	203	42.23	4.89	1219	0	no	no	47258	99.1	Lachnospiraceae	186803	99.45	Lachnospiraceae bacterium 1_1_57FAA	658081	27.94	1256: f__Lachnospiraceae	60.79	2	0	no	no	no	2
6168	19	unidentified organism	0.04	178	247220	2891	1369	71	57.75	3.38	282	1	no	no	6149	2.358	Clostridiales	186802	85.52	Faecalibacterium cf. prausnitzii KLE1255	748224	24.83	1: root	4.17	0	0	no	no	no	0
6168	20	Escherichia coli plasmid	0.02	1	19848	19848	19848	1	57.53	25.96	22	0	no	no	3592	99.94	Escherichia coli	562	79.58	Escherichia coli	562	23.23	1: root	0	0	0	no	no	no	0
50070	1	Collinsella sp.	7.95	41	2203981	198832	80544	9	60.22	163.91	1885	2	no	no	2519539	86.43	Collinsella	102106	99.09	Collinsella aerofaciens ATCC 25986	411903	35.21	2112: p__Actinobacteria	100	0.81	0	yes	yes	no	18
50070	2	Escherichia coli	5.39	783	6061123	62053	15926	109	50.83	40.4	5940	6	no	no	1705240	99.89	Escherichia coli	562	96.03	Escherichia coli	562	19.91	5124: f__Enterobacteriaceae	99.67	7.92	95.18	yes	no	no	16
50070	3	Lachnospiraceae bacterium	3.54	38	3084361	583664	172245	5	45.53	52.11	2766	6	no	no	1136496	91.68	Lachnospiraceae	186803	97.83	Roseburia sp. CAG:471	1262948	69.48	1226: o__Clostridiales	96.84	1.9	0	no	no	no	14
50070	4	putative virus ph5	2.9	1	153774	153774	153774	1	41.43	856.98	196	0	yes	yes	911289	0.067	Bacteria	2	100	Parabacteroides distasonis str. 3776 Po2 i	1339341	24.8	1: root	0	0	0	no	no	no	1
50070	5	Bifidobacterium sp.	2.79	16	1980309	474047	189174	3	56.16	64.08	1666	2	no	no	879440	96.82	Bifidobacterium	1678	99.92	Bifidobacterium catenulatum DSM 16992 = JCM 1194 = LMG 11043	566552	64.44	1458: f__Bifidobacteriaceae	100	0	0	no	no	yes	20
50070	6	unidentified organism (Turicibacter-like)	2.18	73	2692904	240856	56734	15	34.27	36.76	2546	6	no	no	686198	6.964	Turicibacter	191303	96.59	Turicibacter sanguinis PC909	702450	48.74	285: c__Bacilli	91.6	2.95	16.67	yes	no	no	17
50070	7	Clostridiales bacterium	1.9	54	2749138	172289	65799	13	44.93	31.36	2410	4	no	no	601698	96.57	Clostridiales	186802	99.77	Blautia sp. KLE 1732	1226324	49.55	1226: o__Clostridiales	93.46	0	0	no	no	no	15
50070	8	Bifidobacterium longum	1.47	54	2487380	262552	98533	8	59.81	26.89	2190	1	no	no	465119	96.63	Bifidobacterium longum	216816	91.21	Bifidobacterium longum subsp. longum 2-2B	1161745	5.95	1462: f__Bifidobacteriaceae	98.92	0.46	0	no	no	no	20
50070	9	bacterium LF-3	1.17	324	2822477	68653	12927	62	29.41	18.79	2978	5	no	no	369613	83.97	bacterium LF-3	1504823	98.45	bacterium LF-3	1504823	98.45	2372: k__Bacteria	97.8	2.02	0	no	no	no	18
50070	10	Firmicutes bacterium CAG:41	0.74	501	2565199	78296	7233	86	38.37	13.03	2238	2	no	no	232926	81.49	Firmicutes bacterium CAG:41	1263021	99.33	Firmicutes bacterium CAG:41	1263021	99.33	1212: o__Clostridiales	92.79	3.36	12.5	yes	no	no	13
50070	11	Rothia mucilaginosa	0.48	630	1868500	22814	3760	133	59.4	11.62	1703	2	no	no	155358	94.39	Rothia mucilaginosa	43675	98.63	Rothia mucilaginosa ATCC 25296	553201	36.06	1530: o__Actinomycetales	71.06	3.94	25	yes	no	yes	3
50070	12	unidentified organism dm3 (TM7-like)	0.19	3	755370	17118	5601	44	48.03	11.23	757	0	no	no	59620	7.304	Candidatus Saccharibacteria oral taxon TM7z	95818	92.03	Candidatus Saccharibacteria oral taxon TM7z	1476577	57.47	1452: k__Bacteria	50.09	4.81	16.67	no	no	no	11
50070	13	Escherichia coli island	0.13	77	313024	31733	7523	11	41.06	18.75	325	0	no	no	41107	99.97	Escherichia coli	562	96.39	Escherichia coli	562	17.23	1: root	0	0	0	no	no	no	0
50070	14	unidentified organism dm3 (TM7x-like)	0.11	278	506650	10145	1909	88	43.13	9.7	540	4	no	no	35478	16.17	Candidatus Saccharibacteria oral taxon TM7x	95818	81.43	Candidatus Saccharibacteria oral taxon TM7x	1476577	67.58	1453: k__Bacteria	44.61	7.77	17.39	no	no	no	4
50070	15	putative virus ph1 (crish A)	0.08	1	83185	83185	83185	1	34.55	44.2	104	0	yes	yes	25350	12.94	Escherichia coli	562	99.88	Escherichia coli M17	1392862	99.88	1: root	0	0	0	no	no	no	0
50070	16	putative virus ph24	0.03	1	39666	39666	39666	1	42.44	30.3	63	0	no	yes	8323	1.922	Clostridiales	186802	93.75	Eubacterium hallii CAG:12	1263078	39.38	1: root	0	0	0	no	no	no	0
50076	1	Escherichia coli (a)	66.97	1318	5120627	31416	5151	285	50.63	2175.71	4849	7	no	no	76137337	99.95	Escherichia coli	562	96.75	Escherichia coli	562	18.58	5124: f__Enterobacteriaceae	97.85	17.79	92.31	yes	no	no	11
50076	2	Escherichia coli island 1	8.97	269	1345374	58497	8737	31	52.16	1109.36	1524	0	no	no	10222252	99.83	Escherichia coli	562	93.24	Escherichia coli	562	17.26	1: root	0	0	0	no	no	no	2
50076	3	Escherichia coli (c)	4.54	1132	2914036	46486	3011	209	49.73	259.31	2860	0	no	no	5236113	99.89	Escherichia coli	562	97.73	Escherichia coli	562	21.5	203: k__Bacteria	28.79	3.45	100	yes	no	no	4
50076	4	Escherichia coli (b)	4.28	356	863301	25818	2536	71	49.91	825.25	885	0	no	no	4872772	99.89	Escherichia coli	562	96.82	Escherichia coli	562	19.33	203: k__Bacteria	8.62	3.45	100	no	no	no	4
50076	5	Escherichia coli island 2	0.78	22	144850	31260	10749	4	38.09	895.12	133	0	no	no	883440	99.95	Escherichia coli	562	97.17	Escherichia coli	562	9.97	1: root	0	0	0	no	no	no	0
50076	6	Felixounalikevirus	0.68	1	88912	88912	88912	1	38.78	1270.04	130	0	yes	yes	768023	87.47	Felix O1 like virus	1198140	99.48	Salmonella phage Felix O1	77775	56.95	1: root	0	0	0	no	no	no	18
50076	7	bacterium LF-3	0.31	99	2624061	155936	40199	21	29.26	19.41	2776	6	no	no	348257	77.42	bacterium LF-3	1504823	96.21	bacterium LF-3	1504823	96.21	2372: k__Bacteria	96.23	0.13	0	no	no	no	19
50076	8	Escherichia coli island 3	0.26	5	48124	26188	26188	1	35.1	887.1	66	0	no	no	290040	99.97	Escherichia coli	562	98.76	Escherichia coli	562	19.1	1: root	0	0	0	no	no	no	0
50076	9	putative virus ph10	0.25	7	177229	67360	42562	2	36.68	231.53	210	0	no	yes	279528	0.5	Bacteroides sp. 3_1_23	457390	95.5	Bacteroides sp. 3_1_23	457390	95.5	1: root	0	0	0	no	no	no	18
50076	10	Eggerthella sp.	0.22	357	3188725	70000	14392	64	64.27	11.42	2865	1	no	no	250703	96.34	Eggerthella	84111	99.47	Eggerthella lenta DSM 2243	479437	28.59	2112: p__Actinobacteria	94.56	0.67	50	yes	yes	yes	13
50076	11	unidentified organism	0.22	6	184480	41821	39749	3	34.15	197.09	218	0	no	no	247124	0.294	Bacteroides	816	94.36	Bacteroides sp. 2_2_4	469590	70.7	1: root	0	0	0	no	no	no	19
50076	12	Lactobacillus sp.	0.16	396	2849128	91481	10880	67	46.36	9.41	2743	1	no	no	183482	99.96	Lactobacillus	1578	99.63	Lactobacillus casei BD-II	998820	7	436: g__Lactobacillus	95.17	1.32	25	yes	no	no	8
50076	13	putative virus ph19	0.09	1	222824	222824	222824	1	45.44	66.3	237	0	yes	yes	100648	0.491	unknown	0	0	Erwinia phage phiEaH2	1029988	70.71	1: root	0	0	0	no	no	no	0
50076	14	putative virus ph11 (crish F)	0.07	1	92894	92894	92894	1	31.79	132.44	86	0	yes	yes	83450	0.017	Bacteria	2	100	Enterobacter sp. E20	1560339	40	1: root	0	0	0	no	no	no	2
50076	15	Lachnospiraceae bacterium	0.07	604	1674357	14085	3220	158	42.62	6.64	1400	0	no	no	76850	99.36	Lachnospiraceae	186803	99.19	Lachnospiraceae bacterium 3_1_46FAA	665950	25.5	1256: f__Lachnospiraceae	67.9	1.81	42.86	no	no	no	1
50076	16	unidentified organism dm3 (TM7x-like)	0.05	463	889082	6831	2044	145	43.43	9.42	889	0	no	no	58640	14.07	Candidatus Saccharibacteria oral taxon TM7x	1476577	82.53	Candidatus Saccharibacteria oral taxon TM7x	1476577	82.53	203: k__Bacteria	73.64	17.33	83.33	yes	no	yes	10
50076	17	putative virus ph3 (crish E)	0.02	1	93907	93907	93907	1	35.03	30.42	99	0	yes	yes	19408	0.036	Proteobacteria	1224	85.71	Sphingomonas sp. 35-24ZXX	1545915	28.57	1: root	0	0	0	no	no	no	3
50076	18	putative virus ph6 (crish C)	0.01	1	94250	94250	94250	1	33.4	22.77	91	0	yes	yes	14574	0	unknown	0	0	unknown	0	0	1: root	0	0	0	no	no	no	0
50076	19	Atopobium sp.	0.01	196	274943	3950	1311	76	49.37	4.99	282	0	no	no	9809	99.11	Atopobium	1380	99.41	Atopobium sp. ICM42b	1190620	33.79	2112: p__Actinobacteria	24.23	0.08	0	no	no	no	0
50076	20	Firmicutes bacterium CAG:41	0	114	153864	5197	1257	46	39.86	3.89	134	0	no	no	4286	84.85	Firmicutes bacterium CAG:41	1263021	95.88	Firmicutes bacterium CAG:41	1263021	95.88	203: k__Bacteria	3.92	0	0	no	no	no	1
50076	21	unidentified organism	0	35	76312	4820	2355	12	53.32	6.38	73	0	no	no	3386	0.59	Gemella sanguinis	84135	95	Gemella sanguinis M325	562983	50	1: root	0	0	0	no	no	no	0
50076	22	putative virus ph14	0	4	16194	8126	8126	1	52.69	6.11	24	0	no	yes	678	0	unknown	0	0	unknown	0	0	1: root	0	0	0	no	no	no	0
50395	1	Escherichia coli	15	145	5237030	297556	112171	16	50.67	136.72	5050	6	no	no	5051470	99.85	Escherichia coli	562	95.6	Escherichia coli	562	18.47	5124: f__Enterobacteriaceae	99.97	0.16	75	yes	no	no	17
50395	2	Akkermansia sp. CAG:344	10.29	22	3042609	393639	199585	5	58.18	161.35	2528	1	no	no	3500787	91.81	Akkermansia sp. CAG:344	1262691	97.26	Akkermansia sp. CAG:344	1262691	97.26	2982: k__Bacteria	97.96	0	0	yes	yes	yes	20
50395	3	Ruminococcus sp. CAG:108	3.41	15	2203238	640186	625776	2	40.94	73.92	2052	1	no	no	1144505	84.31	Ruminococcus sp. CAG:108	1262950	94.42	Ruminococcus sp. CAG:108	1262950	94.42	1212: o__Clostridiales	99.33	0.67	0	yes	no	yes	19
50395	4	Methanobrevibacter smithii	3.1	30	1923710	184453	89876	8	30.36	77.03	1841	2	no	no	1041188	99.13	Methanobrevibacter smithii	2173	99.52	Methanobrevibacter smithii TS94C	911128	10.39	3: p__Euryarchaeota	100	0	0	no	yes	no	15
50395	5	Clostridiales bacterium	2.37	169	2507438	80610	20640	31	45.63	45.06	2238	2	no	no	794655	96.03	Clostridiales	186802	99.97	Blautia sp. KLE 1732	1226324	52.89	1226: o__Clostridiales	86.71	1.42	20	no	no	no	16
50395	6	Dorea sp.	2.25	26	1792417	168044	112788	7	42.22	59.79	1634	0	no	no	752179	94.34	Dorea	189330	96.12	Dorea longicatena DSM 13814	411462	45.55	1256: f__Lachnospiraceae	80.12	0.39	50	no	no	no	13
50395	7	Collinsella sp.	2.11	54	2227771	191626	91013	9	59.74	45.18	1961	3	no	no	711029	76.81	Collinsella	102106	99.28	Collinsella aerofaciens ATCC 25986	411903	34.29	2112: p__Actinobacteria	100	0.81	0	yes	yes	yes	17
50395	8	Blautia sp. CAG:37	1.9	57	2950116	259093	72620	11	48.33	30.76	2693	3	no	no	642837	83.14	Blautia sp. CAG:37	1262757	92.94	Blautia sp. CAG:37	1262757	92.94	1226: o__Clostridiales	98.95	0.63	0	yes	no	no	16
50395	9	putative virus	1.88	1	134215	134215	134215	1	30.56	669.34	157	0	yes	yes	637723	0.021	Bacteria	2	98.57	Enterobacter sp. E20	1560339	24.29	1: root	0	0	0	no	no	no	16
50395	10	crAssphage	0.9	1	94273	94273	94273	1	29.24	457.44	84	0	yes	yes	302733	92.13	uncultured phage crAssphage	1211417	99.49	uncultured phage crAssphage	1211417	99.49	1: root	0	0	0	no	no	no	0
50395	11	Lachnospiraceae bacterium	0.86	390	2293977	61020	8949	73	37.5	17.79	2162	1	no	no	288313	94.61	Lachnospiraceae	186803	77.14	Clostridium sp. SS2/1	411484	21.92	1212: o__Clostridiales	90.59	2.57	20	no	no	no	13
50395	12	bacterium LF-3	0.81	484	2415300	31730	7385	98	29.46	16.09	2490	3	no	no	273114	92.31	bacterium LF-3	1504823	98.23	bacterium LF-3	1504823	98.23	2372: k__Bacteria	93.87	0.94	0	no	yes	yes	14
50395	13	Firmicutes bacterium CAG:41	0.76	551	2435205	32403	6281	113	38.5	14.82	2162	1	no	no	255820	80.4	Firmicutes bacterium CAG:41	1263021	98.1	Firmicutes bacterium CAG:41	1263021	98.1	1212: o__Clostridiales	91.24	2.35	0	yes	no	no	13
50395	14	putative virus ph23	0.74	1	58198	58198	58198	1	32.17	605.64	92	0	yes	yes	246322	0.405	Firmicutes bacterium CAG:882	1262991	94.89	Firmicutes bacterium CAG:882	1262991	94.89	1: root	0	0	0	no	no	no	0
50395	15	Eggerthella sp. CAG:298	0.69	86	1638900	233008	33771	14	54.27	20.05	1456	1	no	no	230952	84.94	Eggerthella sp. CAG:298	1262876	99.65	Eggerthella sp. CAG:298	1262876	99.65	2112: p__Actinobacteria	98.39	1.12	0	no	yes	yes	16
50395	16	Eubacterium sp.	0.61	450	1987702	27018	6277	98	42.77	14.57	1838	0	no	no	207694	94.43	Eubacterium	1730	92.05	Eubacterium rectale CAG:36	1263079	46.48	1286: f__Lachnospiraceae	86.36	1.28	12.5	no	no	no	8
50395	17	Collinsella intestinalis	0.53	237	1613648	35646	9588	48	62.36	15.59	1464	0	no	no	177005	88.61	Collinsella intestinalis	147207	96.89	Collinsella intestinalis DSM 13280	521003	96.89	2112: p__Actinobacteria	87.62	0.81	100	no	no	no	13
50395	18	Ruminococcus sp.	0.38	765	1701586	10162	2481	219	43.38	10.78	1713	0	no	no	133224	88.87	Ruminococcus	1263	98.35	Ruminococcus bicirculans	1160721	47.7	1212: o__Clostridiales	62.06	2.01	8.33	no	no	no	4
50395	19	putative virus ph1 (crish A)	0.23	1	52608	85878	52608	1	33.68	207.26	55	0	yes	yes	74743	89.52	Escherichia coli	562	99.9	Escherichia coli M17	1392862	99.9	1: root	0	0	0	no	no	no	0
50395	20	unidentified organism	0.21	153	683011	50928	7390	21	39.65	14.86	656	0	no	no	71820	0.091	Bacteria	2	100	Clostridium sp. CAG:352	1262798	39.39	1: root	4.17	0	0	no	no	no	17
50395	21	unidentified organism	0.13	423	701040	5796	1688	147	53.92	8.78	820	0	no	no	44679	0.841	Clostridiales	186802	75.8	Clostridium sp. CAG:226	1262781	31.12	1120: o__Clostridiales	40.77	2.17	25	no	no	no	4
50395	22	putative virus ph23	0.1	2	58150	40205	40205	1	32.96	81.1	104	0	no	yes	33196	0.195	Roseburia intestinalis	166486	92.31	Roseburia intestinalis L1-82	536231	92.31	1: root	0	0	0	no	no	no	0
50395	23	putative virus ph8 (crish I)	0.06	1	91912	91912	91912	1	32.2	32.48	80	0	no	yes	20938	0.004	Streptomyces griseorubens	66897	100	Streptomyces griseorubens	66897	100	1: root	0	0	0	no	no	no	0
50395	24	putative virus ph2 (crish B)	0.06	1	95171	95171	95171	1	32.23	30.64	163	0	no	yes	20462	0.063	Bacteria	2	100	Escherichia coli XH001	1069495	23.08	1: root	0	0	0	no	no	no	2
50395	25	unidentified organism dm3 (TM7x-like)	0.05	158	276389	4584	1864	51	43.29	9	284	0	no	no	17903	9.557	Candidatus Saccharibacteria oral taxon TM7x	1476577	86.97	Candidatus Saccharibacteria oral taxon TM7x	1476577	86.97	209: k__Bacteria	35.81	0	0	no	no	no	6
50395	26	unidentified organism	0.05	59	201726	13511	4194	16	46.63	12.11	210	0	no	no	17369	0.719	Bacteria	2	100	Bacteroides eggerthii 1_2_48FAA	665953	29.6	203: k__Bacteria	0.78	0	0	no	no	no	0
50395	27	putative virus ph6 (crish C)	0.05	1	95431	95431	95431	1	33.15	25.25	93	0	no	yes	16980	0.017	Gammaproteobacteria	1236	100	Klebsiella pneumoniae JT4	1451263	66.67	1: root	0	0	0	no	no	no	0
50395	28	Streptococcus sp.	0.03	130	169022	3184	1228	54	42.18	8.18	159	0	no	no	10149	99.73	Streptococcus	1301	98.48	Streptococcus salivarius	1304	13.26	203: k__Bacteria	11.83	0	0	no	no	no	0
50395	29	putative virus ph16	0.03	9	75944	28981	11216	2	35.47	17.6	97	0	no	yes	9310	0.3	Streptococcus salivarius	1304	78.57	Streptococcus salivarius SK126	596322	50	1: root	0	0	0	no	no	no	0
80129	1	unidentified organism	46.16	20	105627	27887	8472	3	36.84	40223.8	159	0	no	no	29074814	0.022	Bacteria	2	99.8	Enterobacter sp. E20	1560339	24.97	1: root	0	0	0	no	no	no	1
80129	2	unidentified organism	7.58	20	90396	21151	7575	3	36.94	7720.03	137	0	no	no	4810115	0.025	Bacteria	2	99.67	Enterobacter sp. E20	1560339	23.16	1: root	0	0	0	no	no	no	0
80129	3	Catenibacterium sp.	4.67	66	2249057	126292	52458	16	33.65	191.26	2251	3	no	no	2944565	86.69	Catenibacterium	135858	96.98	Catenibacterium sp. CAG:290	1262767	67.32	2372: k__Bacteria	97.17	0.47	100	no	no	no	18
80129	4	Lactobacillus ruminis	4.38	13	2126489	396914	249939	4	43.83	189.75	1994	5	no	no	2762034	92.71	Lactobacillus ruminis	1623	78.29	Lactobacillus ruminis ATCC 25644	525362	29.43	374: o__Lactobacillales	98.95	0	0	yes	no	no	19
80129	5	putative virus (crish)	1.95	1	105510	105510	105510	1	26.18	1698.95	123	0	yes	yes	1227841	0.021	Bacteria	2	99.25	Enterobacter sp. E20	1560339	24.06	1: root	0	0	0	no	no	no	6
80129	6	Escherichia coli (a)	1.67	570	5038821	87466	14085	107	50.97	30.43	4801	5	no	no	1049554	99.95	Escherichia coli	562	96.06	Escherichia coli	562	23.33	5124: f__Enterobacteriaceae	99.04	6.57	92.42	yes	no	no	16
80129	7	putative virus (crish)	0.39	1	98322	98322	98322	1	30.79	365.79	97	0	yes	yes	245849	0.023	Bacteria	2	98.28	Enterobacter sp. E20	1560339	24.14	1: root	0	0	0	no	no	no	0
80129	8	Dialister succinatiphilus	0.38	215	2074263	133467	24917	16	51.2	16.73	1873	5	no	no	238862	79.15	Dialister succinatiphilus	487173	98.06	Dialister succinatiphilus YIT 11850	742743	98.06	1022: p__Firmicutes	80.3	0.63	100	yes	no	yes	17
80129	9	unidentified organism dm7 (Bacteria-like)	0.34	307	2170909	52602	11343	61	65.67	14.49	1981	0	no	no	215658	10.23	Bacteria	2	100	bacterium OL-1	1504822	25.66	2112: p__Actinobacteria	99.19	6.32	88.89	no	no	no	14
80129	10	Lactobacillus delbrueckii	0.3	109	1821478	108209	32364	18	50.13	14.92	1848	6	no	no	187256	94.95	Lactobacillus delbrueckii	1584	98.17	Lactobacillus delbrueckii subsp. lactis	29397	21.7	377: g__Lactobacillus	99.03	1.45	50	yes	no	no	19
80129	11	unidentified organism dm2	0.17	276	1823064	36130	9767	59	48.24	8.56	1754	0	no	no	107168	0.654	Firmicutes	1239	92.01	Ruminococcus sp. JC304	1095771	11.98	1120: o__Clostridiales	92.79	2.36	0	yes	no	no	15
80129	12	Escherichia coli (b)	0.15	770	1626995	27144	2294	198	49.83	8.33	1609	0	no	no	93688	99.74	Escherichia coli	562	98.31	Escherichia coli	562	26.54	1: root	4.17	0	0	no	no	no	2
80129	13	Firmicutes bacterium CAG:103	0.09	470	1207754	25584	2962	119	62.75	6.96	1275	0	no	no	58448	86.65	Firmicutes bacterium CAG:103	1262999	97.42	Firmicutes bacterium CAG:103	1262999	97.42	1212: o__Clostridiales	62.95	3.02	0	no	no	no	2
80129	14	Bilophila wadsworthia	0.08	1001	1593012	8841	1613	359	59.63	4.55	1824	0	no	no	50783	97.78	Bilophila wadsworthia	35833	92.87	Bilophila wadsworthia ATCC 49260	1408428	71.44	3218: c__Deltaproteobacteria	36.05	0.09	0	no	no	no	0
80129	15	Weissella confusa	0.07	634	1238459	8758	2089	204	45.08	5.41	1184	2	no	no	46610	97.59	Weissella confusa	1583	96.23	Weissella confusa LBAE C39-2	1127131	96.23	375: o__Lactobacillales	63.9	1.43	100	yes	no	no	6
80129	16	Escherichia coli island	0.03	78	221025	17010	3540	17	40.04	13.85	188	0	no	no	21041	98.47	Escherichia coli	562	97.64	Escherichia coli	562	23.11	1: root	0	0	0	no	no	no	0
80129	17	unidentified organism	0.03	443	676187	3604	1503	165	48.58	4.41	701	0	no	no	20836	1.319	Bacteria	2	100	Bifidobacterium catenulatum DSM 16992 = JCM 1194 = LMG 11043	566552	24	203: k__Bacteria	25	0	0	no	no	no	0
80129	18	Lactobacillus fermentum	0.03	381	595438	4759	1548	141	52.82	4.95	620	0	no	no	20654	98.88	Lactobacillus fermentum	1613	98.54	Lactobacillus fermentum MTCC 8711	1366052	40.05	355: o__Lactobacillales	34.45	0.05	0	no	no	no	5
80129	19	unidentified organism (Prevotella sp. CAG:522-like)	0.03	312	547591	8264	1800	100	50.33	5.21	512	0	no	no	19915	12.29	Prevotella sp. CAG:5226	1262930	77.12	Prevotella sp. CAG:5226	1262930	77.12	203: k__Bacteria	10.34	0	0	no	no	no	2
80129	20	Eubacterium sp. CAG:180	0.02	319	471517	4416	1470	120	45.58	4.44	466	0	no	no	14585	93.74	Eubacterium sp. CAG:180	1262882	93.51	Eubacterium sp. CAG:180	1262882	93.51	1212: o__Clostridiales	21.49	0.02	0	no	no	no	3
80129	21	putative virus ph20	0.02	8	183570	49926	35108	3	34.68	11.33	311	0	no	yes	14240	0.014	Proteobacteria	1224	100	Salmonella enterica subsp. enterica	59201	50	1: root	0	0	0	no	no	no	17
80129	22	putative virus ph7 (crish D)	0.01	4	101762	32248	29459	2	32.85	12.1	100	0	no	yes	8444	67.43	Veillonella sp. CAG:933	1262980	98.12	Veillonella sp. CAG:933	1262980	98.12	1: root	0	0	0	no	no	no	0
80129	23	putative virus (crish)	0	20	46898	10453	2268	5	27.44	6.96	43	0	no	yes	2254	4.303	Megamonas	158846	100	Megamonas funiformis YIT 11815	742816	70.1	1: root	0	0	0	no	no	no	2
80129	24	putative virus ph3 (crish E)	0	33	53468	2833	1619	13	35.97	4.87	62	0	no	yes	1832	0.054	Acidithiobacillus ferrivorans	160808	100	Acidithiobacillus ferrivorans	160808	100	1: root	0	0	0	no	no	no	11
80142	1	Eubacterium sp.	16.6	30	3044284	380764	149195	8	41.34	169.19	2863	5	no	no	3569457	92.87	Eubacterium	1730	92.45	Agathobacter rectalis ATCC 33656	515619	49.66	1286: f__Lachnospiraceae	99.03	0	0	no	no	no	16
80142	2	Escherichia coli	8.68	677	5828828	103940	17724	94	50.53	46.19	5666	4	no	no	1869943	99.87	Escherichia coli	562	96.29	Escherichia coli	562	18.51	5162: f__Enterobacteriaceae	99.56	7.85	93.18	yes	no	no	15
80142	3	Enterococcus hirae	5.74	22	2913269	491473	232227	5	36.67	61.14	2722	5	no	no	1231680	93.64	Enterococcus hirae	1354	82	Enterococcus hirae ATCC 9790	768486	31.76	544: o__Lactobacillales	99.63	0	0	yes	no	no	20
80142	4	Akkermansia sp.	5.16	46	2846911	413110	95791	10	55.49	56.22	2456	0	no	no	1112356	89.29	Akkermansia	239934	99.89	Akkermansia muciniphila CAG:154	1263034	51.7	2982: k__Bacteria	96.6	0	0	no	no	no	13
80142	5	bacterium LF-3	4.31	66	2651182	221251	58118	14	29.28	50.4	2730	7	no	no	921974	85.42	bacterium LF-3	1504823	96.6	bacterium LF-3	1504823	96.6	2372: k__Bacteria	96.23	0.47	0	yes	no	no	18
80142	6	putative virus ph12 (crish H)	3.05	1	94316	94316	94316	1	30.77	1001.94	90	0	no	yes	650804	0.014	Bacteria	2	98.94	Enterobacter sp. E20	1560339	29.79	1: root	0	0	0	no	no	no	0
80142	7	Clostridium sp. CAG:354	2.37	23	1706413	268313	119627	5	27.86	43.14	1693	1	no	no	507250	71.06	Clostridium sp. CAG:354	1262799	97.67	Clostridium sp. CAG:354	1262799	97.67	1212: o__Clostridiales	81.03	2.46	14.29	no	yes	no	16
80142	8	Firmicutes bacterium CAG:41	2.04	418	2836815	49672	10116	83	37.88	22.33	2726	3	no	no	441973	76.26	Firmicutes bacterium CAG:41	1263021	97.12	Firmicutes bacterium CAG:41	1263021	97.12	1212: o__Clostridiales	94.41	2.37	11.11	yes	yes	yes	13
80142	9	Parabacteroides sp.	1.34	13	104904	29050	15432	3	47.69	397.16	88	0	no	no	288578	100	Parabacteroides	375288	95.02	Parabacteroides sp. 20_3	469591	40.75	1: root	0	0	0	no	no	no	0
80142	10	putative virus ph1 (crish A)	0.81	1	86246	86246	86246	1	35.84	290.68	109	0	yes	yes	173116	0.03	Bacteria	2	100	Enterobacter sp. E20	1560339	23.08	1: root	0	0	0	no	no	no	0
80142	11	Streptococcus sp.	0.68	649	1330527	10795	2260	190	39.62	15.75	1333	1	no	no	153425	98.57	Streptococcus	1301	98.97	Streptococcus salivarius	1304	10.22	684: g__Streptococcus	70.55	7.12	60	yes	no	no	5
80142	12	putative virus ph10	0.5	1	185709	185709	185709	1	36.81	83.26	227	0	yes	yes	106547	1.362	Bacteroides	816	98.35	Bacteroides sp. 3_1_23	457390	43.73	1: root	0	0	0	no	no	no	19
80142	13	unidentified organism	0.32	69	455891	33308	8673	16	39.98	21.68	433	0	no	no	69304	0.513	Clostridiales	186802	88.2	Eubacterium hallii CAG:12	1263078	30.62	1: root	4.17	0	0	no	no	no	17
80142	14	putative virus ph16	0.2	1	77220	77220	77220	1	39.55	81.81	105	0	no	yes	44033	0.022	Bacteria	2	100	Mycobacterium tuberculosis	1773	60	1: root	0	0	0	no	no	no	2
80142	15	putative Firmicutes plasmid	0.2	1	6282	6282	6282	1	43.51	973.89	8	0	yes	no	42569	68.96	Firmicutes	1239	77.67	Lachnospiraceae bacterium 1_4_56FAA	658655	32.77	1: root	0	0	0	no	no	no	0
80142	16	putative virus	0.18	1	65789	65789	65789	1	34	85.02	71	0	no	yes	38664	0.087	Bacteroides fragilis	817	94.12	Bacteroides fragilis str. 1009-4-F #7	1339296	11.76	1: root	0	0	0	no	no	no	2
80142	17	putative virus ph1 (crish A)	0.15	2	85040	53575	53575	1	34.6	55.53	109	0	no	yes	32644	0.018	Escherichia coli	562	100	Escherichia coli M17	1392862	66.67	1: root	0	0	0	no	no	no	0
80142	18	Escherichia coli island 1	0.14	24	128993	36972	12666	3	38.11	32.96	128	0	no	no	29580	99.05	Escherichia coli	562	97.18	Escherichia coli	562	17.1	1: root	0	0	0	no	no	no	0
80142	19	Escherichia coli island 2	0.11	22	45633	8238	2194	5	42.64	74.36	48	0	no	no	23583	99.41	Escherichia coli	562	89.91	Escherichia coli	562	20.35	1: root	0	0	0	no	no	no	0
80142	20	putative virus ph4	0.09	1	46977	46977	46977	1	43.84	62.54	62	0	yes	yes	20370	0.029	Bacteria	2	100	Nocardiopsis halophila DSM 44494	1245472	33.33	1: root	0	0	0	no	no	no	0
80152	1	Escherichia coli	38.62	85	5255475	515929	218302	8	50.5	178.6	4931	7	no	no	6507150	99.96	Escherichia coli	562	98.07	Escherichia coli	562	23.7	5124: f__Enterobacteriaceae	99.97	0.04	0	yes	no	no	17
80152	2	Akkermansia sp.	2.07	74	2838278	176397	77055	13	55.47	17.76	2428	1	no	no	350338	91	Akkermansia	239934	99.94	Akkermansia muciniphila CAG:154	1263034	53.58	2982: k__Bacteria	97.96	0	0	no	no	no	15
80152	3	Enterobacter sp.	1.86	1397	5083755	20941	5011	313	55.25	8.87	5155	6	no	no	317652	99.64	Enterobacter	547	98.08	Enterobacter cloacae	550	60.19	5124: f__Enterobacteriaceae	97.66	11.37	80.16	yes	no	no	16
80152	4	Collinsella intestinalis	1.74	22	1730169	219434	114725	6	62.13	24.51	1449	2	no	no	295461	81.35	Collinsella intestinalis	147207	96.66	Collinsella intestinalis DSM 13280	521003	96.66	2112: p__Actinobacteria	96.77	0	0	yes	no	yes	15
80152	5	Clostridium perfringens	0.48	844	2130334	21918	2890	223	28.31	5.5	1943	2	no	no	82449	94.98	Clostridium perfringens	1502	98.34	Clostridium perfringens C str. JGS1495	445334	13.79	1375: o__Clostridiales	77.41	2.97	5.88	no	no	no	10
80152	6	Senegalimassilia anaerobia	0.24	591	1211848	9868	2145	180	61.62	4.83	1201	3	no	no	41866	93.35	Senegalimassilia anaerobia	1473216	98.08	Senegalimassilia anaerobia JC110	1034345	98.08	2112: p__Actinobacteria	50.94	0.27	0	no	yes	no	7
80152	7	putative virus ph10	0.1	1	184406	184406	184406	1	36.74	12.89	228	0	no	yes	16371	1.539	Bacteroides	816	100	Bacteroides sp. 2_2_4	469590	58.33	1: root	0	0	0	no	no	no	19
80152	8	Prevotella sp.	0.08	325	462123	4543	1371	123	52.17	4.23	452	0	no	no	14756	94.57	Prevotella	838	93.35	Prevotella stercorea CAG:629	1263103	48.08	203: k__Bacteria	15.75	0	0	no	no	no	2
80152	9	Actinomyces sp.	0.03	161	211284	2807	1262	67	56.15	3.55	224	0	no	no	5510	97.15	Actinomyces	1654	99.65	Actinomyces sp. oral taxon 181 str. F0379	1127690	49.5	203: k__Bacteria	14.29	0	0	no	no	no	1

## Sheet: Table S8
Table S8. Virulence factor genes annotated in assembled E. coli bins
E. coli bin	Relative Abundance (%)	Predicted Serotype	E. coli LEE	Shigella TTSS	Intimin	Shiga Toxin	Sat autotransporter	Efa1 Adhesin	Type I fimbriae	P fimbriae	S Fimbriae	FdeC adhesin	K1 Capsule	ECP Pilus	Enterobactin	Ferrienterobactin	Aerobactin	Heme/Hb Permease	Additional features	Predicted pathogenic type
10 (a)	6.28	H4							●			●	●	●	●	●				ExPEC
10 island	0.06	NT		●																TSS genes
45	2.69	H30							●			●		●	●	●				non-pathogen
76 (a)	24.63	ND										●		●						non-pathogen
78 (a)	17.63	O1:H7										●	●	●	●	●		●	Afa/Dr fimbriae	DAEC
78 island 1	0.07	NT																		no virulence genes
78 island 2	0.06	NT						●												EHEC gene
101	1.05	O162:H33	●		●									●	●	●				EPEC
101 island	0.01	NT						●											EHEC ToxB HlyCABD	EHEC genes
147	2.17	O16:H48										●		●	●	●				non-pathogen
147 island	0.04	NT										●								no virulence genes
156 (a)	45.09	O60:H5										●		●	●	●				non-pathogen
160 (a)	61.8	H19							●			●			●	●				non-pathogen
160 (b)	6	O154:H54							●											non-pathogen
521	1.55	H45										●		●	●	●				non-pathogen
521 island	0.01	NT																		non-pathogen
523	1.04	ND										●		●	●	●				non-pathogen
528	5.44	H30										●			●	●				non-pathogen
538	3.37	O89:H33							●			●		●	●	●			HlyCABD	ExPEC
540	1	ND																		non-pathogen
678 (a)	61.73	ND							●			●			●	●				non-pathogen
678 (b)	13.12	O69:H5	●		●	●						●								EHEC
678 island	3.52	NT															●			ExPEC genes
715 (a)	1.23	H12							●			●			●	●				non-pathogen
715 (b)	0.12	H15												●			●	●		ExPEC genes
715 island	0.02	NT	○		●			●					●						EHEC ToxB	EHEC genes
6163 (a)	78.9	O145	●		●				●			●		●	●	●		●		EPEC
6163 (b)	14.7	O111:H8	○		●	●									●	●				EHEC
6163 (c)	0.73	O166:H15										●	●				●		bundle forming pilus	ExPEC
6163 island	0.24	NT																		no virulence genes
6165 (a)	34.5	O78:H10							●			●		●	●	●				non-pathogen
6165 (b)	2.85	ND																		non-pathogen
6165 island	0.66	NT	●		●		●												Aap/ AspU dispersin	EPEC/EAEC genes
6168 (a)	11.3	O92:H4										●		●	●	●				non-pathogen
6168 (b)	0.78	O111	○																	EPEC?
6168 plasmid	0.02	–																		no virulence genes
50070	5.39	H12												●	●	●				non-pathogen
50076 (a)	67	H2					●					●	●	●	●	●				ExPEC?
50076 (b)	4.28	H11																		non-pathogen
50076 (c)	4.54	O99:H33							○			●	●		●	●		●		ExPEC?
50076 island 1	8.97	NT					●			●							●			ExPEC genes
50076 island 2	0.78	NT					●													no virulence genes
50076 island 3	0.26	NT		●																TTSS genes
50395	15	H8	●		●				●			●		●	●	●				EPEC
80129 (a)	1.67	O8:H9												●	●	●				non-pathogen
80129 (b)	0.15	H34								○		●	●					●	Invasion protein IbeA	ExPEC/NMEC
80129 island	0.03	NT																		no virulence genes
80142	8.7	H8							●			●		●	●	●	●			ExPEC
80142 island 1	0.14	NT	●	●	●															EPEC genes
80142 island 2	0.11	NT																		non-pathogen
80152	38.62	O17/O77:H18							●			●	●	●	●	●		●		non-pathogen
A solid dot (●) means that the feature is present and integral. A hollow dot (○) means that the feature is present but partial.
Defining Features and Definitions:
ETEC: heat labile toxin, heat stable toxin
EAEC: Aaf fimbriae, dispersin
EPEC: LEE, STX-, bundle-forming pilus
EHEC: LEE, STX+, Efa1 adhesin, ToxB
DAEC: Afa/Dr fimbriae
ExPEC: K1 capsule, Type 1 fimbriae P fimbriae, aerobactin receptor, hemolysin; (at least two virulence factors)
NMEC: K1 capsule, Ibe invasion proteins
HlyCABD: RTX hemolysin and secretion proteins
LEE: Locus of enterocyte effacement
TTSS: Type three secretion system
STX: Shiga Toxin
ND: Not determined
NT: Not tested

## Sheet: Table S9
Table S9. Predicted serotypes of assembled E. coli strains in TD and HT samples
E. coli bin	Final Predicted Serotype	Gene(s)	Identity (%)	Query / HSP	Contig ID	Position in contig (nts)	Flagellar (H) or O Antigen Prediction	NCBI accession
Primary E. coli bins
10 (a)	H4	fliC	100	1050 / 1050	51	2851..3900	H4	AJ605764
45	H30	fliC	98.76	2013 / 2013	181	12032..14043	H9	AY249994
		fliC	99.29	1688 / 1713	130	1..1688	H30	AY250011
76 (a)	ND	none
78 (a)	O1:H7	fliC	99.94	1758 / 1758	29	31622..33379	H7	AF228492
		wzx	100	1227 / 1227	3	48969..50195	O1	GU299791
		wzy	99.7	1005 / 1005	3	52463..53467	O1	GU299791
101	O162:H33	fliC	100	1287 / 1287	3	120529..121815	H33	AY250015
		wzm	100	780 / 780	83	9192..9971	O162	AB812067
		wzt	100	753 / 753	83	9978..10730	O101	AB812046
147	O16:H48	fliC	100	1497 / 1497	57	17478..18974	H48	AY250025
		wzy	100	1167 / 1167	39	27829..28995	O16	AB811601
		wzx	100	1248 / 1248	39	30106..31353	O16	AB811601
156 (a)	O60:H5	fliC	98.47	1311 / 1311	9	62329..63639	H5	AY249990
		wzm	100	795 / 795	22	23369..24163	O60	AB812022
		wzt	100	1209 / 1209	22	24168..25376	O60	AB812022
160 (a)	H19	fliC	100	1842 / 1842	110	6237..8078	H19	AY250002
521	H45	fliC	98.36	1707 / 1707	64	22202..23908	H45	AY250023
523	ND	none
528	H30	fliC	99.94	1713 / 1713	34	41570..43282	H30	AY250011
538	O89:H33	fliC	100	1287 / 1287	82	451..1737	H33	AY250015
		wzm	100	780 / 780	13	76205..76984	O89	AB812038
		wzt	99.87	753 / 753	13	76991..77743	O89	AB812038
540	ND	none
678 (a)	ND	none
715 (a)	H12	fliC	99.83	1784 / 1788	245	4898..6681	H12	AIFX01000055
6163 (a)	O145	wzy	100	1188 / 1188	2	19249..20436	O145	AY863412
		wzx	100	1239 / 1239	2	20444..21682	O145	JN850039
6165 (a)	O78:H10	fliC	100	1050 / 1050	129	3929..4978	H4	AJ605764
		fliC	100	1263 / 1263	93	515..1777	H10	AY249995
		wzx	100	1416 / 1416	19	30558..31973	O78	FJ940775
		wzy	99.91	1122 / 1122	19	34700..35821	O78	FJ940775
6168 (a)	O92:H4	fliC	100	1479 / 1479	282	2451..3929	H8	AJ865465
		fliC	100	1050 / 1050	79	345..1394	H4	AJ605764
		wzm	100	801 / 801	187	1287..2087	O92	AB812040
		wzt	100	750 / 750	187	534..1283	O92	AB812040
50070	H12	fliC	100	1479 / 1479	190	360..1838	H8	AJ865465
		fliC	99.78	1788 / 1788	324	515..2302	H12	AB028475
50076 (a)	H2	fliC	99.2	1494 / 1494	299	690..2183	H2	AIHA01000023
50395	H8	fliC	100	1479 / 1479	8	122782..124260	H8	AJ865465
80129 (a)	O8:H9	fliC	98.16	2013 / 2013	74	13560..15572	H9	AY249994
		wzt	100	1215 / 1215	156	1201..2415	O8	AB010150
		wzm	100	795 / 795	156	407..1201	O8	AB010150
80142	H8	fliC	100	1479 / 1479	8	47110..48588	H8	AJ865465
80152	O17/O77:H18	fliC	99.94	1665 / 1665	1	43210..44874	H18	AY250001
		wzx	100	1236 / 1236	12	58126..59361	O17/O77	AB812084
		wzy	99.92	1332 / 1332	12	59403..60734	O17/O44	DQ000314
Secondary E. coli bins
10 (b)	O28ac:H54	fliC	98.44	1479 / 1479	7708	1918..3396	H40	AJ884568
		fliC	99.69	1303 / 1758	23472	47..1349	H7	AB334574
		flmA	97.87	1551 / 1551	6742	635..2179	H54	AB128918
		wzx	99.91	1142 / 1230	8509	1..1142	O28ac	AB811609
76 (b)	O159:H3	gt	99.92	1197 / 1479	20082	1..1197	H40	AJ884568
		fliC	98.35	1209 / 1476	5354	2330..3538	H21	AIHL01000060
		fliC	99.68	936 / 1311	5777	2..937	H5	AY337469
		fliC	99.29	1263 / 1263	6441	373..1635	H10	AY249995
		fliC	98.78	1316 / 1332	12197	375..1690	H25	AGSG01000116
		flkA	100	779 / 1107	20137	416..1194	H47	EF392694
		fliC	99.87	1497 / 1497	9210	461..1957	H48	AY250025
		fliC	99.94	1695 / 1695	9613	492..2186	H49	AY250026
		flkA	99.56	1590 / 1590	8192	556..2145	H3	AB128916
		wzx	99.93	1380 / 1380	1184	10627..12006	O159	EU294176
		wzx	100	1248 / 1248	846	11061..12308	O16	AB811601
		wzx	100	846 / 1131	21341	171..1016	O46	AB811621
		wzx	99.7	1009 / 1248	19208	1..1009	O170	AB812070
		wzy	99.25	1073 / 1173	6567	1..1073	O170	AB812070
		wzy	99.51	819 / 1236	11580	1..819	O11	HQ388393
		wzx	99.89	882 / 1251	21311	1..882	O102	JX087966
		wzx	99.78	913 / 1266	4528	1..913	O167	EU296408
		wzx	99.28	966 / 1236	9352	1..966	O11	HQ388393
		wzy	99.82	1092 / 1092	3213	2099..3190	O79	EU294162
		wzm	99.52	840 / 840	1240	2455..3294	O8	AB811598
		wzt	99.67	1215 / 1215	1240	3294..4508	O8	AB811598
		wzx	99.83	1161 / 1161	3213	3983..5143	O79	EU294162
		wzy	99.68	1233 / 1233	1374	4273..5505	O76	AB812031
		wzx	100	1266 / 1266	1460	4686..5951	O91	AY035396
		wzx	98.87	1239 / 1239	1374	6070..7308	O76	Og76
		wzy	99.83	1212 / 1212	1460	685..1896	O91	AY035396
		wzy	99.9	1015 / 1014	1184	8084..9098	O159	EU294176
		wzy	100	1167 / 1167	846	8784..9950	O16	AB811601
78 (b)	O111:H12	fliC	99.2	1494 / 1494	4224	386..1879	H2	AIHA01000023
		fliC	100	1719 / 1788	8747	564..2282	H12	AIFX01000055
		wzy	100	1053 / 1053	874	13521..14573	O111	NC:013364
		wzx	99.92	1203 / 1203	6234	470..1672	O86	AY220982
156 (b)	O55:H32	fliC	99.94	1713 / 1713	2016	2068..3780	H32	AY250014
		wzx	98.51	1278 / 1278	348	10989..12266	O55	JH958641
		wzy	97.75	978 / 978	348	9994..10971	O55	CP003109
160 (b)	O154:H54	fliC	99.77	1287 / 1461	3937	1..1287	H27	AM231154
		fliC	98.57	1888 / 2013	2849	219..2106	H9	AY249994
		fliC	100	1050 / 1050	1887	244..1293	H4	AJ605764
		fliC	99.94	1713 / 1713	3279	24..1736	H30	AY250011
		fliC	99.07	1395 / 1467	1365	2965..4359	H11	AY337465
		fliC	98.63	1316 / 1332	3436	334..1649	H25	AGSG01000116
		fliC	100	1788 / 1788	2420	521..2308	H12	AB028475
		fliC	99.83	1194 / 1476	5239	89..1282	H21	AIHL01000060
		flmA	96.32	1551 / 1551	489	943..2463	H54	AB128918
		wzx	99.92	1293 / 1293	198	11080..12372	O154	AB812064
		wzx	100	1533 / 1533	2071	1241..2773	O75	GU299795
		wzx	100	1236 / 1236	733	1494..2729	O21	EU694098
		wzy	99.9	1041 / 1041	198	15541..16581	O154	AB812064
		wzt	99.92	1296 / 1296	500	1698..2993	O9	AB010293
		wzy	99.91	1167 / 1167	633	2578..3744	O127	FM180568
		wzy	99.83	1180 / 1179	717	319..1497	O15	AY647261
		wzy	99.2	1251 / 1251	513	3727..4977	O167	EU296408
		wzx	99.92	1272 / 1272	633	4402..5673	O127	FM180568
		wzy	99.91	1083 / 1083	733	5018..6100	O21	EU694098
		wzy	99.77	1332 / 1332	549	6506..7837	O176	AB812074
		wzx	99.84	1239 / 1239	549	7834..9072	O176	AB812074
		wzx	99.37	1266 / 1266	513	9103..10368	O167	EU296408
		wzm	99.87	786 / 786	500	910..1695	O9	D43637
678 (b)	O69:H5	fliC	99.26	1494 / 1494	878	2102..3595	H2	AIHA01000023
		fliC	98.4	1311 / 1311	2191	504..1814	H5	AY249990
		wzx	100	1515 / 1515	221	10706..12220	O69	AB812028
		wzy	99.91	1149 / 1149	283	10870..12018	O103	EF027115
		wzy	99.91	1143 / 1143	221	14241..15383	O69	AB812028
		wzx	100	1266 / 1266	283	7722..8987	O103	NC:013353
715 (b)	H15	fliC	100	1431 / 1689	32455	1..1431	H15	AY249999
6163 (b)	O111:H8	fliC	100	1479 / 1479	2080	358..1836	H8	AJ865465
		wzy	99.91	1053 / 1053	145	13771..14823	O111	NC:013364
		wzx	100	1266 / 1266	145	14813..16078	O111	AP010960
6163 (c)	O166:H15	fliC	100	1689 / 1689	4497	139..1827	H15	AY249999
		wzx	99.6	1254 / 1254	383	3197..4450	O166	GU299794
		wzy	99.35	1074 / 1074	383	5341..6414	O166	GU299794
6165 (b)		none
6168 (b)	O111	wzy	100	1053 / 1053	225	13627..14679	O111	NC:013364
		wzx	99.92	1266 / 1266	225	14669..15934	O111	AP010960
50076 (b)	H11	fliC	100	1665 / 1665	1040	10352..12016	H18	AY250001
		fliC	99.93	1459 / 1467	8998	244..1702	H11	AY337465
50076 (c)	O99:H33	fliC	100	1287 / 1287	10662	442..1728	H33	AY250015
		wzm	100	795 / 795	204	16684..17478	O99	FJ940773
		wzt	100	1302 / 1302	204	17480..18781	O99	FJ940773
80129 (b)	H34	fliC	98.45	1611 / 1638	17668	176..1786	H34	AF345850
Reference E. coli genomes
IAI39	O7:H45	fliC	97.72	1707 / 1707	NC_011750.1	1203228..1204934	H45	AY250023
		wzx	100	1431 / 1431	NC_011750.1	1045288..1046718	O7	CP003034
		wzy	100	1176 / 1176	NC_011750.1	1049974..1051149	O7	AB490074
K12	O16:H48	fliC	100	1497 / 1497	NC_000913.3	2002110..2003606	H48	AY250025
		wzy	100	1167 / 1167	NC_000913.3	2106060..2107226	O16	AB811601
		wzx	100	1248 / 1248	NC_000913.3	2108337..2109584	O16	AB811601
O83:H1	O83:H1	fliC	100	1788 / 1788	NC_017634.1	1970830..1972617	H1	AB028471
		wzy	100	1236 / 1236	NC_017634.1	2133260..2134495	O83	AB812035
		wzx	99.93	1443 / 1443	NC_017634.1	2134492..2135934	O83	AB812035
O101:H4	O104:H4	fliC	100	1050 / 1050	NC_018658.1	2097870..2098919	H4	AJ605764
		wzy	99.64	1113 / 1113	NC_018658.1	1948657..1949769	O104	AF361371
		wzx	100	1278 / 1278	NC_018658.1	1950998..1952275	O104	KB021482
O157:H7	O157:H7	fliC	100	1758 / 1758	NC_002695.1	2624379..2626136	H7	AF228487
		wzx	100	1392 / 1392	NC_002695.1	2783218..2784609	O157	JH959508
		wzy	100	984 / 984	NC_002695.1	2785311..2786294	O157	AKLV01000031
UMN026	O17/O77:H18	fliC	100	1665 / 1665	NC_011751.1	2235544..2237208	H18	AY250001
		wzx	100	1236 / 1236	NC_011751.1	2403920..2405155	O17/O77	AB812084
		wzy	100	1332 / 1332	NC_011751.1	2405197..2406528	O17/O44	DQ000314
DH1	O16:H48	fliC	100	1497 / 1497	NC_017625.1	1874449..1875945	H48	AY250025
		wzx	100	1248 / 1248	NC_017625.1	1768471..1769718	O16	AB811601
		wzy	100	1167 / 1167	NC_017625.1	1770829..1771995	O16	AB811601
042	O44:H18	fliC	100	1665 / 1665	NC_017626.1	2174245..2175909	H18	AY250001
		wzx	100	1236 / 1236	NC_017626.1	2367296..2368531	O44	AB811620
		wzy	100	1332 / 1332	NC_017626.1	2368573..2369904	O17/O44	DQ000314
ETEC	O78:H11	fliC	99.93	1459 / 1467	NC_017633.1	2180572..2182030	H11	AY337465
		wzx	99.93	1416 / 1416	NC_017633.1	2335005..2336420	O78	FJ940775
		wzy	99.55	1122 / 1122	NC_017633.1	2339147..2340268	O78	FJ940775
UMNK88	O149:H10	fliC	99.29	1263 / 1263	NC_017641.1	2307083..2308345	H10	AY249995
		wzy	100	1065 / 1065	NC_017641.1	2457691..2458755	O149	DQ868764
		wzx	99.92	1185 / 1185	NC_017641.1	2459606..2460789	O149	DQ091854
W	O6:H49	fliC	100	1695 / 1695	NC_017664.1	2147323..2149017	H49	AY250026
		wzy	100	1344 / 1344	NC_017664.1	2244767..2246110	O6	CP002185
		wzx	100	1239 / 1239	NC_017664.1	2246110..2247348	O6	CP002185
O127:H6	O127:H6	fliC	99.94	1647 / 1647	NC_011601.1	2099620..2101266	H6	AIEY01000041
		wzy	100	1167 / 1167	NC_011601.1	2221571..2222737	O127	FM180568
		wzx	100	1272 / 1272	NC_011601.1	2223395..2224666	O127	FM180568
O55:H7	O55:H7	fliC	100	1758 / 1758	NC_013941.1	2394220..2395977	H7	AF228487
		wzx	100	1278 / 1278	NC_013941.1	2558943..2560220	O55	JH958641
		wzy	100	978 / 978	NC_013941.1	2560238..2561215	O55	CP003109
HS	O9:H4	fliC	99.9	1050 / 1050	NC_009800.1	2021579..2022628	H4	AJ605764
		wzt	100	1296 / 1296	NC_009800.1	2150112..2151407	O9	D43637
		wzm	100	786 / 786	NC_009800.1	2151410..2152195	O9	D43637
Predictions determined using SerotypeFinder 1.1 with assembled contigs at the Center for Genomic Epdemiology, http://cge.cbs.dtu.dk

[truncated: 2 more sheets: Table S10, Table S11]
