# Supplementary material for: Visualization-assisted binning of metagenome assemblies reveals potential new pathogenic profiles in idiopathic travelers’ diarrhea
Source: Microbiome. 2018 Nov 8;6:201. doi: 10.1186/s40168-018-0579-0 (PMC6225641; doi:10.1186/s40168-018-0579-0)
Supplement: Supplementary file 4 — k-mer signature-based scatter plots with multiple features visualized for all 29 metagenomic assemblies. (ZIP 33507 kb) [file 40168_2018_579_MOESM4_ESM.zip]

Archive with 29 entries (29 files):
- 00003.jpg
- 00010.jpg
- 00045.jpg
- 00076.jpg
- 00078.jpg
- 00101.jpg
- 00125.jpg
- 00147.jpg
- 00156.jpg
- 00160.jpg
- 00510.jpg
- 00521.jpg
- 00523.jpg
- 00528.jpg
- 00538.jpg
- 00540.jpg
- 00560.jpg
- 00678.jpg
- 00715.jpg
- 06128.jpg
- 06163.jpg
- 06165.jpg
- 06168.jpg
- 50070.jpg
- 50076.jpg
- 50395.jpg
- 80129.jpg
- 80142.jpg
- 80152.jpg
